# Supplementary material for: Peripheral blood methylation profiling of female Crohn’s disease patients
Source: Clin Epigenetics. 2016 Jun 8;8:65. doi: 10.1186/s13148-016-0230-5 (PMC4897922; doi:10.1186/s13148-016-0230-5)
Supplement: Additional file 2: Table S1. — Annotated data for the DMPs passing BH correction for the hypothesis-free approach. The location data: Illumina probe ID, chromosome, position, strand, UCSC gene symbol, UCSC genetic feature and regulatory feature, are shown along with the methylation statistics: mean beta difference, the p values and the BH-adjusted p. (XLSX 403 kb) [file 13148_2016_230_MOESM2_ESM.xlsx]

## Sheet: DMPs Hypothesis-free
Probe ID	Chromosome	Position	Strand	UCSC Gene Symbol	UCSC Genetic Feature	Regulatory Feature	Effect size (beta)	p	p(BH)
cg26639747	chr7	157590318	-	PTPRN2;PTPRN2;PTPRN2	Body;Body;Body		0.0977187	1.08524e-08	0.00323109
cg27159979	chr2	60763331	-	BCL11A;BCL11A;BCL11A	Body;Body;Body	Gene_Associated_Cell_type_specific	0.0788923	1.46824e-08	0.00323109
cg23149454	chr11	72380070	-	PDE2A;PDE2A;PDE2A	5'UTR;1stExon;Body		0.0870544	4.32961e-08	0.00477146
cg05419096	chr13	107467865	+				0.0691459	4.76225e-08	0.00477146
cg18030943	chr3	182876556	-	LAMP3	Body		0.0818206	5.69625e-08	0.00477146
cg19988492	chr21	38807712	+	DYRK1A;DYRK1A;DYRK1A;DYRK1A;DYRK1A	Body;Body;Body;Body;Body	Promoter_Associated_Cell_type_specific	-0.120016	7.19725e-08	0.00477146
cg14753385	chr11	70476422	+	SHANK2;SHANK2	Body;Body		0.0558399	7.66522e-08	0.00477146
cg19649018	chr10	131260468	-				0.0513792	9.66928e-08	0.00477146
cg05083852	chr16	81480610	-	CMIP	Body		-0.141956	9.75693e-08	0.00477146
cg19811144	chr18	46286151	-	KIAA0427;KIAA0427	Body;Body		0.0673853	1.16619e-07	0.00489614
cg21150537	chr18	77629507	-	KCNG2	Body		0.0605388	1.36026e-07	0.00489614
cg09088720	chr5	154091976	+	LARP1	TSS1500		0.0719853	1.38835e-07	0.00489614
cg12085119	chr13	110431691	-	IRS2	Body	Promoter_Associated	0.0590104	1.50522e-07	0.00489614
cg01824618	chr16	85315212	-				0.0507692	1.5574e-07	0.00489614
cg04833533	chr3	38080323	-	DLEC1;DLEC1	TSS1500;TSS1500	Promoter_Associated	0.0686951	2.00902e-07	0.00502379
cg02244274	chr16	85426680	-				0.0505239	2.07774e-07	0.00502379
cg23074881	chr15	60872858	+	RORA;RORA;RORA;RORA	Body;Body;Body;Body	Promoter_Associated_Cell_type_specific	0.098076	2.11193e-07	0.00502379
cg23934477	chr5	149741030	-	TCOF1;TCOF1;TCOF1;TCOF1;TCOF1;TCOF1	Body;Body;Body;Body;Body;Body	Gene_Associated_Cell_type_specific	0.0843689	2.15082e-07	0.00502379
cg07108118	chr1	76543815	+	ST6GALNAC3;ST6GALNAC3	Body;Body		0.0653876	2.16872e-07	0.00502379
cg16472834	chr2	231533021	+				0.0954178	2.33724e-07	0.00514344
cg07831312	chr7	30855293	-	FAM188B	Body		0.0966024	2.48888e-07	0.00518362
cg07880943	chr13	46744500	+	LCP1	5'UTR	Promoter_Associated	0.0468133	2.59104e-07	0.00518362
cg02638567	chr7	70793147	-	WBSCR17	Body		0.0650879	2.76739e-07	0.0052957
cg12386297	chr1	209605223	-	LOC642587;MIR205	Body;TSS1500		0.0674932	2.88805e-07	0.00529632
cg13688966	chr3	149192377	+	TM4SF4	TSS200		0.0700276	3.09191e-07	0.00544336
cg14053764	chr14	55761432	+	FBXO34;FBXO34	5'UTR;5'UTR		0.0895331	3.25002e-07	0.00550166
cg05122605	chr4	1283721	+	MAEA;MAEA	1stExon;1stExon	NonGene_Associated	0.0842757	3.66254e-07	0.00597035
cg02556345	chr10	124181965	-	PLEKHA1;PLEKHA1	Body;Body	Unclassified_Cell_type_specific	0.0587142	4.02082e-07	0.00599206
cg08215255	chr5	65800059	-				0.0700523	4.0356e-07	0.00599206
cg13519191	chr14	101229006	-				0.0870984	4.23814e-07	0.00599206
cg04554131	chr1	25291540	-	RUNX3	TSS200	Unclassified	0.0811057	4.31952e-07	0.00599206
cg04887172	chr16	89041793	+	CBFA2T3	Body		-0.125282	4.35658e-07	0.00599206
cg18418928	chr1	23953778	+	MDS2	TSS200	Unclassified_Cell_type_specific	0.110015	4.95079e-07	0.00645573
cg20706778	chr2	75798122	-	FAM176A	TSS1500		0.0693349	4.98705e-07	0.00645573
cg15316716	chr8	21769797	+	DOK2	Body	Unclassified	0.0732538	5.44705e-07	0.00678125
cg26585452	chr13	50702914	+			Unclassified_Cell_type_specific	0.0833708	5.86021e-07	0.00678125
cg11639615	chr3	171543413	-				-0.102466	5.94137e-07	0.00678125
cg00850193	chr10	102849349	+	TLX1NB	Body		0.049959	5.97708e-07	0.00678125
cg08243465	chr20	56274036	+	PMEPA1;PMEPA1;PMEPA1;PMEPA1	5'UTR;5'UTR;Body;Body	Unclassified_Cell_type_specific	0.0837346	6.04759e-07	0.00678125
cg13264159	chr8	625131	-	ERICH1	Body		-0.101957	6.16295e-07	0.00678125
cg27058497	chr1	25291546	-	RUNX3	TSS200	Unclassified	0.0890542	6.33685e-07	0.00680254
cg09169923	chr3	142296671	+	ATR	Body	Promoter_Associated	0.05121	6.74007e-07	0.00706311
cg27553947	chr1	9819767	+	CLSTN1;CLSTN1	Body;Body		-0.12034	7.3728e-07	0.00709904
cg00533390	chr1	245028657	+	HNRNPU;HNRNPU	TSS1500;TSS1500		0.0697775	7.4979e-07	0.00709904
cg04170359	chr11	76753134	+				0.0410215	7.54436e-07	0.00709904
cg16354502	chr2	71697410	+	DYSF;DYSF;DYSF;DYSF;DYSF;DYSF;DYSF;DYSF;DYSF;DYSF;DYSF;DYSF;DYSF;DYSF	Body;Body;Body;Body;Body;Body;Body;Body;Body;Body;Body;Body;Body;Body		0.0686663	7.59189e-07	0.00709904
cg25311623	chr1	95375671	-	CNN3	Body		0.0764819	7.69956e-07	0.00709904
cg01105337	chr20	2308707	+	TGM3	Body		0.0506211	7.74212e-07	0.00709904
cg24809269	chr17	74260692	+	FAM100B	TSS1500	Promoter_Associated	0.0958043	8.01688e-07	0.00720096
cg15134506	chr10	75336540	+	USP54	TSS1500		0.0902304	8.36835e-07	0.00724622
cg02505177	chr10	103574626	-	MGEA5;MGEA5	Body;Body	Promoter_Associated_Cell_type_specific	0.0614301	8.60102e-07	0.00724622
cg03137209	chr1	204554359	+			Unclassified_Cell_type_specific	0.0504764	9.11714e-07	0.00724622
cg12833765	chr2	69470878	+	ANTXR1	Body		0.0698432	9.17872e-07	0.00724622
cg22934516	chr11	35413951	-	SLC1A2	Body	Unclassified	0.0579458	9.25632e-07	0.00724622
cg14717752	chr5	14686255	+	FAM105B	Body	Gene_Associated	0.0594911	9.27101e-07	0.00724622
cg26442890	chr10	79289545	+	KCNMA1;KCNMA1;KCNMA1;KCNMA1	Body;Body;Body;Body		0.0694184	9.31215e-07	0.00724622
cg00006397	chr1	160336699	+	NHLH1	TSS200		0.0517388	9.4477e-07	0.00724622
cg26111757	chr20	31642120	+	C20orf185	TSS1500		0.0561678	9.54901e-07	0.00724622
cg07512295	chr2	234599026	-	UGT1A6;UGT1A10;UGT1A9;UGT1A7;UGT1A8	TSS1500;Body;Body;Body;Body		0.0698906	9.74727e-07	0.0072713
cg16280667	chr11	118754593	+	CXCR5;CXCR5	5'UTR;1stExon	Unclassified_Cell_type_specific	0.0684998	1.0389e-06	0.00736672
cg14326354	chr22	18900453	+	PRODH	3'UTR	Unclassified_Cell_type_specific	0.0486083	1.04627e-06	0.00736672
cg10075819	chr2	109229337	+	LIMS1	5'UTR	Unclassified	0.0684477	1.05101e-06	0.00736672
cg14480530	chr8	142183507	+	DENND3	Body	Unclassified	-0.107286	1.05447e-06	0.00736672
cg25024670	chr12	81331796	-	LIN7A	TSS200		0.0607128	1.16871e-06	0.00797214
cg18149307	chr2	88382160	+	SMYD1	Body		0.0570514	1.17735e-06	0.00797214
cg04819214	chr16	27689286	+	KIAA0556	Body		0.0717423	1.22005e-06	0.00813607
cg14114133	chr6	10839408	+			Promoter_Associated	0.0775216	1.25148e-06	0.00814245
cg14137548	chr10	50317924	+	C10orf72;C10orf72	Body;Body		0.059521	1.28898e-06	0.00814245
cg08698854	chr7	134575306	-	CALD1;CALD1;CALD1;CALD1;CALD1	TSS1500;Body;TSS1500;Body;Body		0.0652145	1.2964e-06	0.00814245
cg03376481	chr4	124657500	+	LOC285419	Body		0.0734463	1.32971e-06	0.00814245
cg11612617	chr12	102872937	+	IGF1;IGF1;IGF1;IGF1	Body;Body;Body;TSS1500	Unclassified	0.0758273	1.33124e-06	0.00814245
cg00900226	chr4	15161468	-				0.0664746	1.33201e-06	0.00814245
cg05352668	chr1	11023756	-	C1orf127;C1orf127	Body;Body		0.0657722	1.35547e-06	0.00817239
cg15235922	chr8	125678187	-	MTSS1	Body		0.0631033	1.42457e-06	0.0084729
cg24723883	chr19	2608495	+	GNG7	5'UTR	Unclassified	0.0691465	1.51222e-06	0.00866023
cg18921025	chr6	30952064	+	MUC21	Body		0.0677289	1.51791e-06	0.00866023
cg13601597	chr6	116601173	+	DSE;TSPYL1;TSPYL1	TSS200;1stExon;5'UTR	Unclassified	0.0459659	1.54713e-06	0.00866023
cg03140624	chr1	235931377	-	LYST	Body	Gene_Associated_Cell_type_specific	0.0841629	1.54823e-06	0.00866023
cg01727923	chr2	98644383	+				0.0477803	1.57058e-06	0.00866023
cg06982190	chr7	27199815	-				-0.0968559	1.57412e-06	0.00866023
cg27493772	chr13	111220321	+				0.0495658	1.59796e-06	0.00867963
cg09205945	chr7	137662133	+	CREB3L2	Body		-0.130184	1.6174e-06	0.00867963
cg15900221	chr1	3382434	+	ARHGEF16	Body		0.0630401	1.63681e-06	0.00867963
cg04059696	chr2	27211953	-	MAPRE3	5'UTR		0.0524146	1.71623e-06	0.00899244
cg24362829	chr1	178455607	-				0.0534444	1.76633e-06	0.00914606
cg26842310	chr2	16177920	+				0.0864327	1.82188e-06	0.00915764
cg00277591	chr17	4079652	+	ANKFY1	Body	Promoter_Associated_Cell_type_specific	0.0786119	1.85154e-06	0.00915764
cg21452219	chr2	28918652	-				0.0540809	1.87433e-06	0.00915764
cg22786472	chr4	26198975	+				0.0945854	1.88027e-06	0.00915764
cg21631427	chr11	86730615	+				0.0600567	1.8922e-06	0.00915764
cg26736341	chr6	31545342	-	TNF	3'UTR		0.0692948	1.90789e-06	0.00915764
cg17254229	chr2	121336713	-			Unclassified	0.0659038	1.91421e-06	0.00915764
cg12932306	chr11	94564754	+	AMOTL1	Body		0.0712144	1.94493e-06	0.00919617
cg16417028	chr1	207070825	+	IL24;IL24;IL24;IL24	1stExon;5'UTR;1stExon;5'UTR		0.0772479	1.96406e-06	0.00919617
cg08681473	chr17	48266593	+	COL1A1	Body	Unclassified_Cell_type_specific	0.0688996	2.0462e-06	0.00935845
cg26189021	chr1	110757770	+	KCNC4;KCNC4;KCNC4	Body;Body;Body		0.0596151	2.05553e-06	0.00935845
cg10352303	chr16	87100972	+				0.0639987	2.07661e-06	0.00935845
cg19710184	chr2	242805378	+				0.0758022	2.10267e-06	0.00935845
cg16929739	chr3	11178593	+	HRH1	TSS200		0.0698628	2.10503e-06	0.00935845
cg08332212	chr6	33770850	-	MLN;MLN	5'UTR;5'UTR		0.0594021	2.17103e-06	0.00942082
cg04426653	chr3	126104833	+				0.0772675	2.19558e-06	0.00942082
cg17934470	chr5	49959703	-				-0.084437	2.21053e-06	0.00942082
cg23384708	chr6	31544934	+	TNF	Body	Promoter_Associated	0.0457382	2.21407e-06	0.00942082
cg23610213	chr6	4802019	-	CDYL;CDYL	Body;Body	Promoter_Associated	0.0822049	2.22993e-06	0.00942082
cg13863668	chr1	28996561	+	GMEB1;GMEB1	5'UTR;5'UTR	Promoter_Associated	0.060684	2.25177e-06	0.00942082
cg27538859	chr1	15106700	-	KIAA1026;KIAA1026	Body;Body		0.0597888	2.26889e-06	0.00942082
cg18052528	chr3	170975382	-	TNIK;TNIK;TNIK;TNIK;TNIK;TNIK;TNIK;TNIK	Body;Body;Body;Body;Body;Body;Body;Body		0.0697928	2.40176e-06	0.00980257
cg16025611	chr4	6623589	+	MAN2B2	3'UTR	Unclassified_Cell_type_specific	0.0655884	2.40538e-06	0.00980257
cg04554195	chr19	52268814	-	FPR2;FPR2	5'UTR;5'UTR		0.0759782	2.47791e-06	0.00980392
cg19993723	chr4	144434579	+	SMARCA5	TSS200	Promoter_Associated	0.0637285	2.48666e-06	0.00980392
cg02589353	chr11	124471596	-				0.0636375	2.48888e-06	0.00980392
cg04995291	chr22	37546325	+	IL2RB	TSS1500	Promoter_Associated	0.0743368	2.49481e-06	0.00980392
cg12216435	chr3	128995479	-	COPG	Body	Gene_Associated_Cell_type_specific	0.0680546	2.53761e-06	0.00981641
cg14409507	chr22	44392607	-			Promoter_Associated	0.0491678	2.54259e-06	0.00981641
cg20477259	chr6	31544960	+	TNF	Body	Promoter_Associated	0.0564721	2.62817e-06	0.0100586
cg05705212	chr3	45984743	+	CXCR6;FYCO1	TSS1500;Body		0.0649111	2.7056e-06	0.0102656
cg06709297	chr2	10302454	-	C2orf48	Body		0.0668218	2.81663e-06	0.0105399
cg08408971	chr5	145298422	-				0.0488115	2.82578e-06	0.0105399
cg13171904	chr15	63051004	+	TLN2	Body		0.0408622	2.91239e-06	0.0107655
cg27614309	chr16	85478580	+			Unclassified_Cell_type_specific	0.0547548	2.93517e-06	0.0107655
cg07036035	chr14	96133072	-	TCL6	Body		0.0543537	2.99594e-06	0.0108976
cg09456782	chr13	114146038	+	TMCO3;DCUN1D2	5'UTR;TSS1500		-0.0813421	3.02813e-06	0.0109197
cg07122905	chr14	92333765	+	TC2N;TC2N	1stExon;5'UTR	Promoter_Associated_Cell_type_specific	0.05776	3.06672e-06	0.0109197
cg20309640	chr1	178027432	-				0.0517194	3.07646e-06	0.0109197
cg01368075	chr3	128523902	-	RAB7A	Body		0.0844632	3.10437e-06	0.0109306
cg14025831	chr20	3873404	+	PANK2;PANK2;PANK2	Body;5'UTR;5'UTR		0.0760566	3.21785e-06	0.0110417
cg07162700	chr3	8499933	-				0.0633011	3.24381e-06	0.0110417
cg07906046	chr16	4131584	-	ADCY9	Body	Unclassified_Cell_type_specific	0.0609515	3.24974e-06	0.0110417
cg24133207	chr2	241395351	+	MIR149;PP14571;GPC1	TSS200;Body;Body		0.198157	3.33943e-06	0.0110417
cg16436509	chr12	120875898	-	COX6A1	TSS200	Promoter_Associated	0.0885033	3.35198e-06	0.0110417
cg00020474	chr1	8214963	+			Unclassified_Cell_type_specific	-0.0722322	3.35711e-06	0.0110417
cg10198664	chr4	83631584	-	SCD5;SCD5	Body;Body		0.0465423	3.382e-06	0.0110417
cg25249068	chr3	133118940	+	BFSP2	1stExon		0.0445777	3.40661e-06	0.0110417
cg04928338	chr16	5286492	+				0.0724319	3.40688e-06	0.0110417
cg08933467	chr1	157776690	-	FCRL1;FCRL1;FCRL1	Body;Body;Body	Unclassified_Cell_type_specific	0.0505864	3.42729e-06	0.0110417
cg19928195	chr3	123813191	+	KALRN;KALRN;KALRN	TSS1500;TSS1500;TSS1500		0.0458828	3.43551e-06	0.0110417
cg07237926	chr11	117857630	-	IL10RA;IL10RA	Body;Body	Promoter_Associated	0.0467882	3.43697e-06	0.0110417
cg00760729	chr2	161236088	+	RBMS1;RBMS1	Body;Body		-0.106937	3.64227e-06	0.0116165
cg22268164	chr8	110099750	+	TRHR	1stExon		0.0768782	3.72545e-06	0.0117122
cg14614581	chr10	73844130	+	SPOCK2	Body	Promoter_Associated_Cell_type_specific	0.0670687	3.72549e-06	0.0117122
cg02156723	chr1	12100631	+			Unclassified_Cell_type_specific	0.0875354	3.76853e-06	0.0117634
cg04544908	chr5	178833490	+				0.0596317	3.84892e-06	0.0118545
cg27377289	chr7	7812273	+			Unclassified_Cell_type_specific	0.0941121	3.85158e-06	0.0118545
cg07992484	chr2	106724161	-	UXS1	Body		0.041219	3.94403e-06	0.0119037
cg11384014	chr3	139658735	-	CLSTN2	Body		0.0567916	3.94979e-06	0.0119037
cg08863939	chr2	172067553	-	TLK1	5'UTR	Unclassified_Cell_type_specific	0.0580481	3.98724e-06	0.0119037
cg27183818	chr1	85764021	-			Unclassified_Cell_type_specific	0.100518	3.99727e-06	0.0119037
cg19453686	chr14	92334271	+	TC2N	TSS1500		0.0691353	4.0028e-06	0.0119037
cg00030588	chr16	87100811	+				0.046111	4.08421e-06	0.0120643
cg10610428	chr12	5884295	-	ANO2	Body		0.052449	4.18246e-06	0.0122443
cg15507449	chr7	155794827	-				0.0641935	4.20078e-06	0.0122443
cg24528350	chr1	77384892	-	ST6GALNAC5	Body		0.0481601	4.47952e-06	0.0129709
cg01360627	chr6	31544931	+	TNF	Body	Promoter_Associated	0.0740617	4.53447e-06	0.0129983
cg20758789	chr15	82206091	+				0.0707492	4.54807e-06	0.0129983
cg05996341	chr6	1766606	-	GMDS	Body		-0.0636036	4.64568e-06	0.0131559
cg12939797	chr13	33830425	-	STARD13	Body		0.06772	4.663e-06	0.0131559
cg21472468	chr1	146522878	+				0.0640387	4.7001e-06	0.0131761
cg09618893	chr6	31856773	+	EHMT2;EHMT2	Body;Body	Unclassified	0.0336581	4.79429e-06	0.0133551
cg13691209	chr5	79514	-			Unclassified	0.0445384	4.92088e-06	0.0136215
cg14245804	chr11	68081226	-	LRP5	Body	Unclassified	-0.111099	4.95676e-06	0.0136351
cg06094707	chr17	78445867	-	NPTX1	Body	Unclassified_Cell_type_specific	0.0565694	5.01925e-06	0.0136854
cg20793071	chr1	54520450	-	C1orf83;TMEM59	Body;TSS1500		-0.0712253	5.04393e-06	0.0136854
cg14454680	chr3	99794010	-	C3orf26;FILIP1L;FILIP1L	Body;5'UTR;5'UTR		-0.119994	5.08936e-06	0.0136854
cg08298644	chr9	140359477	-	PNPLA7;PNPLA7	Body;Body		0.040616	5.16227e-06	0.0136854
cg24686983	chr14	33832387	-	NPAS3;NPAS3;NPAS3;NPAS3	Body;Body;Body;Body		0.0477168	5.16932e-06	0.0136854
cg00714874	chr1	161679461	+	FCRLA	Body		0.0382115	5.17822e-06	0.0136854
cg16396866	chr5	94616672	+	MCTP1	Body		0.0639062	5.19272e-06	0.0136854
cg13693517	chr20	13616618	+	TASP1	5'UTR		0.0752013	5.31798e-06	0.0137147
cg24116687	chr6	106537991	-	PRDM1	Body	Unclassified_Cell_type_specific	-0.0961142	5.33027e-06	0.0137147
cg06417385	chr10	11847111	+				0.0689814	5.33437e-06	0.0137147
cg08266286	chr2	25141901	-	ADCY3;ADCY3	5'UTR;1stExon		0.0602203	5.35428e-06	0.0137147
cg01117384	chr20	56274096	+	PMEPA1;PMEPA1;PMEPA1;PMEPA1	5'UTR;5'UTR;Body;Body	Unclassified_Cell_type_specific	0.0563134	5.41429e-06	0.0137147
cg07954706	chr1	110164547	+	AMPD2;AMPD2	Body;Body	Promoter_Associated_Cell_type_specific	0.0371702	5.41565e-06	0.0137147
cg21579294	chr13	113997499	-	GRTP1	Body	Unclassified_Cell_type_specific	0.0824471	5.43124e-06	0.0137147
cg06519434	chr3	38664257	-	SCN5A;SCN5A;SCN5A;SCN5A;SCN5A;SCN5A	Body;Body;Body;Body;Body;Body		0.047188	5.45308e-06	0.0137147
cg07337250	chr17	9602953	-	USP43	Body		0.071318	5.63936e-06	0.0140706
cg03716405	chr17	78119035	-	EIF4A3	Body	Promoter_Associated_Cell_type_specific	0.0611535	5.71169e-06	0.0140706
cg15386103	chr17	39914156	+	JUP;JUP	Body;Body	Unclassified_Cell_type_specific	0.0523916	5.73286e-06	0.0140706
cg08514779	chr13	112076555	-				0.0478571	5.74647e-06	0.0140706
cg03050127	chr17	59413660	-	BCAS3;BCAS3	Body;Body		0.0530219	5.75446e-06	0.0140706
cg10828561	chr8	49566696	-				0.0578777	5.81139e-06	0.0140738
cg25550425	chr5	178645682	+	ADAMTS2;ADAMTS2	Body;Body		0.0543093	5.81971e-06	0.0140738
cg23828876	chr3	196001706	-	PCYT1A	5'UTR	Promoter_Associated	0.0825832	5.85641e-06	0.0140852
cg01787559	chr4	3450770	+	HGFAC	Body	Unclassified_Cell_type_specific	0.0279226	5.94346e-06	0.0141113
cg00494544	chr3	195268648	-	PPP1R2	Body		0.0602534	5.94995e-06	0.0141113
cg09084885	chr15	39865765	-				0.054594	5.96348e-06	0.0141113
cg16185386	chr13	29077350	+				0.07352	6.06604e-06	0.0141893
cg06883279	chr1	172801651	+				0.0886174	6.1292e-06	0.0141893
cg08815340	chr6	5026435	-			Unclassified_Cell_type_specific	-0.0960583	6.13094e-06	0.0141893
cg14971810	chr2	20251361	+	LAPTM4A;LAPTM4A	5'UTR;1stExon	Promoter_Associated	0.053612	6.16962e-06	0.0141893
cg00747372	chr2	102398839	+	MAP4K4;MAP4K4;MAP4K4	Body;Body;Body		0.083195	6.20718e-06	0.0141893
cg24746726	chr4	70726093	-	SULT1E1	TSS1500		-0.125416	6.20877e-06	0.0141893
cg06599483	chr12	113599358	+	DDX54;DDX54	Body;Body		0.054094	6.22208e-06	0.0141893
cg05698763	chr7	91685	+				0.069428	6.29744e-06	0.0141989
cg02493614	chr2	173421107	-	PDK1	Body	Promoter_Associated	0.0552359	6.32812e-06	0.0141989
cg03925072	chr8	37468473	+				0.0529182	6.37415e-06	0.0141989
cg20380768	chr7	130125511	+	MEST	TSS1500		0.0709454	6.37726e-06	0.0141989
cg16876219	chr3	197222311	+			Unclassified_Cell_type_specific	0.0635838	6.44005e-06	0.0141989
cg18122743	chr2	41921124	-				0.0473595	6.46411e-06	0.0141989
cg22106284	chr7	75053027	-	POM121C	Body		0.0440869	6.51146e-06	0.0141989
cg13314778	chr3	70889448	+				0.0750744	6.5322e-06	0.0141989
cg21509889	chr17	6683446	+	FBXO39	Body		0.0515914	6.56857e-06	0.0141989
cg01717524	chr1	120204880	+				0.0482565	6.57821e-06	0.0141989
cg04579254	chr2	231090745	+	SP140;SP140	Body;Body	Promoter_Associated	0.0859624	6.58118e-06	0.0141989
cg25390063	chr12	66309226	+	HMGA2;HMGA2	Body;3'UTR		0.0631544	6.65896e-06	0.0142966
cg01569875	chr16	19194340	+	SYT17	Body		0.0387316	6.69926e-06	0.0143133
cg02327522	chr19	14633030	+			Unclassified_Cell_type_specific	0.0940779	6.77966e-06	0.0143503
cg12032198	chr7	157264516	+			Unclassified_Cell_type_specific	0.0762587	6.78177e-06	0.0143503
cg27220117	chr10	95218729	-	MYOF;MYOF	Body;Body		0.0490165	6.83122e-06	0.0143858
cg16311716	chr12	63357718	+				0.0491734	6.88796e-06	0.0144085
cg05861291	chr2	207987538	-	KLF7	Body		0.0631661	6.90751e-06	0.0144085
cg20198183	chr10	49832794	+				0.0660304	6.98656e-06	0.0145047
cg06180869	chr11	76446769	+				0.0492852	7.17606e-06	0.0146603
cg26673195	chr17	41052729	-	G6PC	TSS200		0.0681787	7.23524e-06	0.0146603
cg06080026	chr1	114580856	-				0.073254	7.27588e-06	0.0146603
cg16465643	chr6	159552440	+				0.0482383	7.28765e-06	0.0146603
cg09515568	chr10	120101875	+	C10orf84;C10orf84	TSS200;TSS200	Promoter_Associated	0.0559516	7.38905e-06	0.0146603
cg26300517	chr4	38732661	+			Unclassified_Cell_type_specific	0.0776279	7.41969e-06	0.0146603
cg24312537	chr8	38831332	-	HTRA4;PLEKHA2	TSS1500;3'UTR		-0.0974822	7.44042e-06	0.0146603
cg08901867	chr17	46871042	-	TTLL6;TTLL6	Body;Body		0.07353	7.45644e-06	0.0146603
cg05943077	chr14	89461857	+				0.0756683	7.49325e-06	0.0146603
cg11564239	chr2	241644188	+			Unclassified	0.0435373	7.52306e-06	0.0146603
cg16118839	chr11	88069169	+	CTSC;CTSC;CTSC	Body;Body;Body	Promoter_Associated_Cell_type_specific	0.0739635	7.58968e-06	0.0146603
cg08651937	chr3	156530506	+	PA2G4P4	TSS1500	Unclassified_Cell_type_specific	-0.0944992	7.6165e-06	0.0146603
cg06237220	chr11	60482517	-	MS4A8B	Body	Unclassified_Cell_type_specific	0.0472119	7.68608e-06	0.0146603
cg26402417	chr11	94841384	+	ENDOD1	Body		-0.120706	7.70115e-06	0.0146603
cg09390241	chr4	8174148	-				0.111658	7.7605e-06	0.0146603
cg00800780	chr17	41791680	+				0.0464957	7.77644e-06	0.0146603
cg27629589	chr2	43295011	-				0.049706	7.78327e-06	0.0146603
cg13917578	chr5	143547850	+	YIPF5;YIPF5	Body;Body		0.0890921	7.78753e-06	0.0146603
cg05944661	chr1	6457799	-				0.0448725	7.81624e-06	0.0146603
cg01849093	chr11	110876141	-			Unclassified_Cell_type_specific	0.0707532	7.85791e-06	0.0146603
cg19184160	chr6	144611885	-	UTRN	TSS1500		0.0809645	7.88052e-06	0.0146603
cg11464160	chr2	131870398	+	PLEKHB2;PLEKHB2	5'UTR;5'UTR		-0.0752729	7.91045e-06	0.0146603
cg14422315	chr10	99664004	-	CRTAC1	Body		0.0377628	7.92967e-06	0.0146603
cg05856556	chr7	150104705	-	LOC728743	Body		0.0710575	7.92986e-06	0.0146603
cg00860359	chr22	50614626	+	PANX2;PANX2;PANX2	Body;Body;Body		0.0538365	7.96118e-06	0.0146603
cg04619047	chr10	1206690	-	NCRNA00200	Body		0.0540238	8.01366e-06	0.0146603
cg20523466	chr8	98900895	+	MATN2;MATN2	Body;Body		0.0512152	8.05097e-06	0.0146603
cg20722469	chr16	2732843	-	KCTD5	Body	Promoter_Associated	0.0467039	8.05342e-06	0.0146603
cg18984823	chr17	72318553	-				0.0549312	8.05836e-06	0.0146603
cg09315878	chr1	1152580	+	SDF4;SDF4	3'UTR;3'UTR	Gene_Associated_Cell_type_specific	0.0948799	8.06078e-06	0.0146603
cg03047059	chr1	210567887	-	HHAT;HHAT;HHAT;HHAT;HHAT;HHAT	Body;Body;Body;Body;Body;Body		0.0827473	8.16465e-06	0.0146923
cg16265932	chr10	112460964	-	RBM20	Body		0.0843802	8.16677e-06	0.0146923
cg00610577	chr12	12008666	-	ETV6	Body		-0.124745	8.1785e-06	0.0146923
cg15173780	chr3	111043756	-			Unclassified_Cell_type_specific	0.0607888	8.28071e-06	0.0147324
cg02346706	chr15	101645225	-				0.0486113	8.29585e-06	0.0147324
cg21637761	chr17	20107320	-	CYTSB;CYTSB;CYTSB;CYTSB	Body;Body;Body;Body		0.0621885	8.30126e-06	0.0147324
cg13862848	chr13	44272416	-	ENOX1	5'UTR		0.0650829	8.33637e-06	0.0147353
cg12569835	chr2	239925460	+				0.0566379	8.43876e-06	0.0147997
cg19098619	chr2	167193695	+	SCN9A	5'UTR		0.0660897	8.44005e-06	0.0147997
cg05720871	chr8	110587264	-	GOLSYN;GOLSYN;GOLSYN;GOLSYN;GOLSYN;GOLSYN;GOLSYN;GOLSYN;GOLSYN;GOLSYN;GOLSYN;GOLSYN;GOLSYN;GOLSYN;GOLSYN	Body;Body;Body;Body;Body;Body;Body;Body;Body;Body;Body;Body;Body;Body;Body		0.0642207	8.51621e-06	0.014874
cg12358041	chr7	50779714	-	GRB10;GRB10;GRB10	5'UTR;Body;Body		0.0633757	8.57202e-06	0.0148785
cg13423759	chr1	37937403	-				-0.124452	8.62826e-06	0.0148785
cg09517751	chr1	234741797	-	IRF2BP2;IRF2BP2	3'UTR;3'UTR	Promoter_Associated	0.0498878	8.68265e-06	0.0148785
cg26757673	chr22	37545423	+	IL2RB	5'UTR	Promoter_Associated	0.0726565	8.70389e-06	0.0148785
cg05627765	chr15	70315909	+			Unclassified	0.112831	8.71473e-06	0.0148785
cg12583369	chr1	40361910	-	MYCL1;MYCL1	3'UTR;3'UTR		0.0459759	8.75383e-06	0.0148785
cg17833106	chr1	161060000	-	PVRL4	TSS1500		-0.0690269	8.83404e-06	0.0148785
cg12912426	chr12	14544500	+	ATF7IP	5'UTR		0.0787464	8.85396e-06	0.0148785
cg06148330	chr8	1778042	+	ARHGEF10	5'UTR		0.0449137	8.86684e-06	0.0148785
cg03234557	chr4	99404186	-	TSPAN5	Body		0.0619957	8.90071e-06	0.0148785
cg02724647	chr22	17646207	+	CECR4;CECR5;CECR4	Body;TSS200;Body	Unclassified	0.052305	8.90558e-06	0.0148785
cg15549637	chr7	105489998	-	ATXN7L1;ATXN7L1	Body;Body	Promoter_Associated	0.0623828	8.9332e-06	0.0148785
cg22930549	chr14	68779833	+	RAD51L1;RAD51L1;RAD51L1	Body;Body;Body	Unclassified_Cell_type_specific	0.0792143	8.98291e-06	0.0148785
cg08314996	chr20	42984099	+	HNF4A;HNF4A;HNF4A	TSS1500;TSS1500;TSS1500		0.0652488	8.99205e-06	0.0148785
cg09323806	chr7	141617279	+	OR9A4	TSS1500		0.0587193	9.05774e-06	0.0149263
cg24054898	chr3	148721868	+	GYG1	Body		0.0646956	9.08881e-06	0.0149263
cg04943797	chr20	61671429	+				0.0616122	9.18274e-06	0.0149802
cg20366831	chr19	3760955	+	APBA3	5'UTR	Promoter_Associated	0.0733742	9.18971e-06	0.0149802
cg10940833	chr6	31105380	-	PSORS1C1;PSORS1C2	Body;3'UTR	Unclassified	0.0559769	9.22661e-06	0.0149849
cg05145297	chr7	75264568	-	HIP1	Body		0.054053	9.3627e-06	0.01515
cg07441944	chr11	44623459	-	CD82;CD82	Body;Body	Unclassified_Cell_type_specific	0.0711671	9.46185e-06	0.0152544
cg15759721	chr17	57918630	+	MIR21	Body		0.0701666	9.6734e-06	0.0155297
cg21959598	chr7	55637719	+	VOPP1	Body	Unclassified	0.0857621	9.70988e-06	0.0155297
cg10429091	chr6	28861423	+				0.0588507	9.7385e-06	0.0155297
cg08816988	chr17	76893060	-	TIMP2	Body		0.0441223	9.83846e-06	0.0155789
cg15358723	chr1	245750662	-	KIF26B	Body		0.0506214	9.84013e-06	0.0155789
cg04813880	chr16	21171067	+	TMEM159;DNAH3	5'UTR;TSS1500	Promoter_Associated	-0.121434	9.92352e-06	0.0155994
cg05890855	chr2	216783091	-			Unclassified_Cell_type_specific	0.0844587	9.92393e-06	0.0155994
cg02187231	chr2	71132993	-	VAX2	Body		-0.0756592	1.00167e-05	0.0156892
cg00424785	chr10	126731988	-	CTBP2;CTBP2	5'UTR;5'UTR		0.0888327	1.01039e-05	0.0157696
cg13054007	chr13	81018323	+				0.068668	1.02316e-05	0.0159052
cg02544540	chr11	77973555	-	GAB2;GAB2	Body;Body		0.0702008	1.03063e-05	0.0159052
cg04908905	chr17	71434049	-	SDK2	Body		0.0479114	1.03349e-05	0.0159052
cg23797615	chr11	67132472	+	CLCF1;LOC100130987;CLCF1	3'UTR;Body;3'UTR		0.0463791	1.03353e-05	0.0159052
cg14169886	chr1	3111849	+	PRDM16;PRDM16	Body;Body		0.048813	1.04378e-05	0.0160069
cg02562579	chr15	68889832	+	CORO2B	Body		0.067881	1.05016e-05	0.0160489
cg07621224	chr7	50355506	+	IKZF1	5'UTR	Unclassified_Cell_type_specific	0.0461954	1.06372e-05	0.0161592
cg02991558	chr11	114128517	-				0.0583947	1.06735e-05	0.0161592
cg22335340	chr12	7055153	+	PTPN6;C12orf57	TSS1500;3'UTR		0.0413042	1.07036e-05	0.0161592
cg02374486	chr10	72362809	-	PRF1;PRF1	TSS1500;TSS1500	Unclassified_Cell_type_specific	0.0595473	1.07907e-05	0.0161592
cg23626961	chr17	58508675	+	C17orf64	3'UTR		0.0492563	1.07927e-05	0.0161592
cg18720486	chr3	72870838	+	SHQ1	Body	Gene_Associated	-0.0921325	1.07941e-05	0.0161592
cg16985778	chr1	32708234	-	MTMR9L	TSS1500		-0.085787	1.08636e-05	0.0162081
cg15733729	chr1	15175286	-	KIAA1026;KIAA1026	Body;Body		0.0430215	1.10212e-05	0.0163877
cg26227465	chr12	68553577	+	IFNG	TSS200		0.0855023	1.11853e-05	0.0164921
cg25827666	chr1	156785558	-	SH2D2A;SH2D2A;NTRK1;NTRK1;SH2D2A;SH2D2A;SH2D2A	Body;Body;1stExon;5'UTR;Body;Body;Body		0.0466871	1.12286e-05	0.0164921
cg10582371	chr2	31133547	+	GALNT14	3'UTR		0.0580455	1.1275e-05	0.0164921
cg10022165	chr17	702878	+	NXN	3'UTR		0.0462054	1.13057e-05	0.0164921
cg05922911	chr11	57795433	-	OR9Q1	5'UTR		0.0554782	1.13272e-05	0.0164921
cg01832757	chr6	159547894	+				0.0534944	1.13453e-05	0.0164921
cg01891260	chr22	22597869	+	VPREB1	TSS1500		0.0837473	1.13537e-05	0.0164921
cg15343101	chr19	46272953	+	SIX5	TSS1500	Promoter_Associated	0.0486951	1.15231e-05	0.0166779
cg10576132	chr7	37899045	-	TXNDC3	Body		0.0707982	1.15804e-05	0.0166779
cg27408184	chr17	8015494	+	ALOXE3;ALOXE3	Body;Body		0.051719	1.17788e-05	0.0166779
cg23474890	chr12	122467179	-	BCL7A;BCL7A	Body;Body		0.115402	1.1844e-05	0.0166779
cg25383568	chr19	39217721	+	ACTN4	Body	Gene_Associated_Cell_type_specific	0.0866626	1.18566e-05	0.0166779
cg07996532	chr1	21620812	-	ECE1	Body	Promoter_Associated	0.0449726	1.1899e-05	0.0166779
cg21837826	chr1	179716731	-	FAM163A	5'UTR		0.0717634	1.19143e-05	0.0166779
cg19356629	chr10	131577741	+				0.0471944	1.19646e-05	0.0166779
cg06879786	chr2	218847598	-				0.0417344	1.19705e-05	0.0166779
cg13568659	chr6	159438801	-			Unclassified_Cell_type_specific	0.0700668	1.1985e-05	0.0166779
cg23160829	chr6	145219031	-				0.0580569	1.20182e-05	0.0166779
cg24916358	chr10	126315761	+	FAM53B	Body	Promoter_Associated	0.0537488	1.20441e-05	0.0166779
cg00699986	chr20	25057444	-	VSX1	Body	Unclassified	-0.0774472	1.22319e-05	0.0166779
cg24900244	chr12	122692290	+	DIABLO;DIABLO;DIABLO;DIABLO	Body;3'UTR;Body;3'UTR	Gene_Associated_Cell_type_specific	0.0637124	1.22415e-05	0.0166779
cg02426623	chr12	3259078	+	TSPAN9;TSPAN9	5'UTR;5'UTR		0.0477946	1.2259e-05	0.0166779
cg26499286	chr17	39472498	+	KRTAP17-1	TSS1500		0.0573012	1.22938e-05	0.0166779
cg08438392	chr2	27708644	-	IFT172	Body		0.0654306	1.22966e-05	0.0166779
cg24733624	chr12	9517562	+				0.0809782	1.23252e-05	0.0166779
cg01928068	chr11	43941594	+	ALKBH3	3'UTR		0.0540238	1.23306e-05	0.0166779
cg16312496	chr7	33942086	+				0.063013	1.23411e-05	0.0166779
cg00294940	chr1	48687524	+	SLC5A9;SLC5A9	TSS1500;TSS1500		0.045267	1.24215e-05	0.0166779
cg27105634	chr11	5255241	+	HBD	Body		0.0553089	1.24346e-05	0.0166779
cg10807894	chr12	125169804	-			Unclassified_Cell_type_specific	0.0498592	1.25073e-05	0.0166779
cg05459517	chr8	123795904	+	ZHX2	5'UTR	Promoter_Associated	0.0816618	1.25434e-05	0.0166779
cg27228986	chr2	179897289	+				0.0739998	1.26314e-05	0.0166779
cg02570298	chr13	53618826	+	OLFM4	Body		0.0572555	1.26621e-05	0.0166779
cg13236507	chr3	98241978	-	CLDND1;CLDND1;CLDND1;CLDND1;CLDND1;CLDND1	TSS200;TSS200;TSS200;TSS200;TSS200;TSS200	Promoter_Associated	0.0514702	1.27002e-05	0.0166779
cg20951539	chr6	36367819	-	PXT1	Body		0.0762983	1.27197e-05	0.0166779
cg17841267	chr10	112117449	+			Promoter_Associated	0.0933182	1.27401e-05	0.0166779
cg24679890	chr19	17246356	+	MYO9B;MYO9B	Body;Body	Unclassified	-0.0989139	1.27627e-05	0.0166779
cg00795825	chr17	39472114	-	KRTAP17-1	TSS200		0.044942	1.28242e-05	0.0166779
cg20515679	chr21	39056255	+	KCNJ6	Body		0.0487717	1.28726e-05	0.0166779
cg06819298	chr11	2445216	-	TRPM5	TSS1500	Unclassified_Cell_type_specific	0.0419563	1.28753e-05	0.0166779
cg22497336	chr12	52305401	+	ACVRL1;ACVRL1	TSS1500;5'UTR		0.0513079	1.29049e-05	0.0166779
cg03455990	chr10	80052820	+				0.0509701	1.29217e-05	0.0166779
cg06856840	chr15	80446451	+	FAH	Body	Promoter_Associated_Cell_type_specific	-0.0688247	1.29221e-05	0.0166779
cg00307383	chr1	157962460	+	KIRREL	TSS1500	Unclassified	0.054163	1.29509e-05	0.0166779
cg09940861	chr14	101201649	-				0.0489758	1.29697e-05	0.0166779
cg19545560	chr19	51688987	-				0.0414879	1.30084e-05	0.0166779
cg16179720	chr2	201175660	-	SPATS2L;SPATS2L;SPATS2L;SPATS2L	5'UTR;5'UTR;5'UTR;5'UTR		0.0584879	1.30952e-05	0.0166779
cg09807315	chr4	1353919	-	KIAA1530	Body	Unclassified_Cell_type_specific	0.0371779	1.31115e-05	0.0166779
cg17080740	chr1	153601878	-	S100A1;S100A13;S100A13	5'UTR;TSS1500;5'UTR		0.0429447	1.31218e-05	0.0166779
cg15456082	chr14	59444979	+				0.0558289	1.31357e-05	0.0166779
cg05946118	chr16	8985638	-			Gene_Associated	0.0542137	1.31489e-05	0.0166779
cg23944572	chr5	154101659	-	LARP1	Body		0.0422397	1.323e-05	0.0167077
cg09102610	chr4	94427508	-	GRID2	Body		0.061422	1.32745e-05	0.0167077
cg10185013	chr22	31495174	+	SMTN;SMTN;SMTN	Body;Body;Body		0.0563902	1.32863e-05	0.0167077
cg03935096	chr16	9048985	-	USP7	Body		0.0587534	1.33319e-05	0.0167173
cg19905757	chr15	68924127	+	CORO2B	Body		0.0629429	1.34856e-05	0.016862
cg11077392	chr11	19719446	-	NAV2	Body		0.053749	1.35971e-05	0.0168889
cg06003169	chr4	103422460	+	NFKB1;NFKB1	TSS200;TSS200		0.0489542	1.36432e-05	0.0168889
cg19705853	chr2	1804642	-	MYT1L	Body		0.0532984	1.36521e-05	0.0168889
cg13914738	chr9	116811229	+	ZNF618	Body		0.0555348	1.36607e-05	0.0168889
cg17539235	chr1	204166900	-	KISS1	TSS1500		0.0639694	1.3752e-05	0.0169543
cg05380885	chr1	183274661	+	NMNAT2;NMNAT2	Body;TSS1500		0.0686844	1.37914e-05	0.0169553
cg24984698	chr17	28548496	+	SLC6A4	Body		0.0413142	1.3841e-05	0.0169689
cg20312012	chr2	97331035	-	FER1L5	Body		-0.104723	1.39852e-05	0.0170451
cg00332882	chr20	22401271	+	LOC284788;LOC284788	Body;Body		0.0518556	1.4026e-05	0.0170451
cg11418177	chr4	142636072	-	IL15;IL15	5'UTR;5'UTR		0.0421432	1.40563e-05	0.0170451
cg09606034	chr20	1184182	+	C20orf202	1stExon		0.0496178	1.40581e-05	0.0170451
cg23902105	chr6	22009091	+	FLJ22536	Body		0.0638724	1.41489e-05	0.0170645
cg20496928	chr17	80179899	-				0.0625987	1.42071e-05	0.0170645
cg06754496	chr10	52268375	-	SGMS1	5'UTR	Unclassified_Cell_type_specific	0.0923794	1.42085e-05	0.0170645
cg17741993	chr6	31544694	-	TNF	Body	Promoter_Associated	0.0703486	1.42292e-05	0.0170645
cg23683497	chr1	203192517	-	CHIT1	Body		0.0626988	1.43707e-05	0.0171117
cg13023677	chr5	137675418	+	FAM53C;FAM53C	5'UTR;5'UTR	Promoter_Associated	-0.0941922	1.43717e-05	0.0171117
cg26204477	chr17	36863901	-	MLLT6	Body		0.0529688	1.44043e-05	0.0171117
cg00108098	chr3	122637664	+	SEMA5B	Body		0.0571124	1.44241e-05	0.0171117
cg05564251	chr2	231090640	-	SP140;SP140	Body;Body	Promoter_Associated	0.0537679	1.44921e-05	0.0171419
cg07571745	chr1	32715428	+	LCK	TSS1500	Promoter_Associated	0.0395862	1.45274e-05	0.0171419
cg19935505	chr3	33482718	+	UBP1;UBP1;UBP1	TSS1500;TSS1500;TSS1500		0.0585871	1.4601e-05	0.0171611
cg19598094	chr10	116073949	-	AFAP1L2;AFAP1L2	Body;Body		0.0395329	1.46733e-05	0.0171611
cg07399369	chr3	142838082	-	CHST2	TSS1500		0.0695453	1.47449e-05	0.0171611
cg17954142	chr1	230417096	-	GALNT2	3'UTR		0.0519804	1.47932e-05	0.0171611
cg04161413	chr2	99225218	-	C2orf64;UNC50	TSS1500;5'UTR	Promoter_Associated	0.0587602	1.48665e-05	0.0171611
cg26898567	chr17	10630621	+	TMEM220	Body		0.0646391	1.48735e-05	0.0171611
cg18310639	chr1	223904225	+	CAPN2;CAPN2	Body;Body	Promoter_Associated_Cell_type_specific	0.0490161	1.49153e-05	0.0171611
cg23896514	chr7	150103902	+	LOC728743	Body	Promoter_Associated	0.0588623	1.49265e-05	0.0171611
cg09800500	chr12	24992256	+	BCAT1	Body		0.0965233	1.49779e-05	0.0171611
cg03742132	chr12	81227142	-	LIN7A;MIR617	Body;TSS1500		0.0650854	1.49922e-05	0.0171611
cg21149266	chr15	59146882	+	FAM63B;FAM63B	3'UTR;3'UTR		-0.0855952	1.49949e-05	0.0171611
cg26110281	chr11	123885695	+	OR10G4	TSS1500		0.0720817	1.50166e-05	0.0171611
cg10627428	chr3	122514814	+	DIRC2	Body		-0.082689	1.50614e-05	0.0171611
cg13369817	chr1	55116866	+	C1orf175;C1orf175	Body;5'UTR		0.046784	1.50943e-05	0.0171611
cg09606564	chr17	19290353	+	MFAP4	Body	Unclassified_Cell_type_specific	-0.0914199	1.51285e-05	0.0171611
cg17212919	chr5	17260652	-	BASP1	5'UTR		-0.0681801	1.52841e-05	0.0172455
cg08321111	chr5	77701852	+	SCAMP1	Body		0.0876143	1.53008e-05	0.0172455
cg04747996	chr3	160546500	-	PPM1L	Body		0.0562691	1.54034e-05	0.0172455
cg06912936	chr5	169935197	-	KCNIP1;KCNIP1;KCNIP1	Body;Body;Body		0.0569136	1.54167e-05	0.0172455
cg23621463	chr3	11600100	-	VGLL4;VGLL4;VGLL4;VGLL4	Body;Body;Body;Body		0.0677558	1.54562e-05	0.0172455
cg05526099	chr1	203152295	-	CHI3L1	Body		0.0602961	1.55305e-05	0.0172455
cg14051336	chr5	149515317	+	PDGFRB	Body		0.0570731	1.55929e-05	0.0172455
cg05805987	chr8	109260982	+	EIF3E	TSS200	Promoter_Associated	0.0396304	1.55933e-05	0.0172455
cg20894640	chr12	19557334	-				0.0697957	1.56001e-05	0.0172455
cg09790780	chr16	7482013	-	A2BP1;A2BP1;A2BP1;A2BP1;A2BP1;A2BP1	Body;Body;Body;Body;Body;Body		0.0683918	1.56587e-05	0.0172455
cg03642503	chr17	76899257	+	TIMP2	Body		0.0366223	1.56688e-05	0.0172455
cg06809455	chr7	117824033	+	NAA38	TSS200	Promoter_Associated	0.0404373	1.56764e-05	0.0172455
cg05495005	chr15	52394679	-				0.0517651	1.57854e-05	0.0172455
cg15699524	chr5	170845610	-	FGF18	TSS1500	Unclassified	0.0438257	1.58162e-05	0.0172455
cg10624445	chr16	58006124	+	CNGB1;CNGB1	TSS1500;TSS1500		0.0367832	1.58626e-05	0.0172455
cg26798039	chr6	47120567	+			Unclassified_Cell_type_specific	0.0562292	1.58747e-05	0.0172455
cg11235594	chr2	110907413	-	NPHP1;NPHP1;NPHP1;NPHP1	Body;Body;Body;Body		0.0654496	1.58872e-05	0.0172455
cg01900413	chr11	128419356	+	ETS1	Body		-0.0669659	1.59708e-05	0.0172455
cg19212465	chr7	157654170	+	PTPRN2;PTPRN2;PTPRN2	Body;Body;Body	Unclassified_Cell_type_specific	0.045431	1.60261e-05	0.0172455
cg24310246	chr19	3773172	+	RAX2	TSS1500		0.0827377	1.60273e-05	0.0172455
cg00076797	chr1	111022914	-	CYMP	TSS1500		0.0552342	1.60863e-05	0.0172455
cg06782350	chr15	41060394	+	DNAJC17	Body		0.0683098	1.61234e-05	0.0172455
cg11009695	chr10	29358074	+				0.0531784	1.61347e-05	0.0172455
cg07835236	chr20	62549301	-	MIR941-1;DNAJC5	TSS1500;5'UTR		0.0666427	1.61433e-05	0.0172455
cg18387853	chr11	85956783	+	EED;EED	Body;Body		0.0475549	1.62362e-05	0.0172734
cg21772953	chr3	23770435	+				0.0546543	1.62479e-05	0.0172734
cg11902909	chr5	71945205	-				0.0557761	1.63506e-05	0.0173084
cg15612945	chr2	64242453	-	VPS54;VPS54	5'UTR;5'UTR		-0.110639	1.63854e-05	0.0173084
cg21331386	chr17	73449360	-				0.0613821	1.64644e-05	0.0173084
cg02382221	chr4	86682649	+	ARHGAP24	Body		0.0569176	1.65184e-05	0.0173084
cg05816786	chr1	245375925	-	KIF26B	Body		0.0835885	1.65192e-05	0.0173084
cg24085039	chr10	134211908	-	PWWP2B;PWWP2B	Body;Body		-0.0964284	1.66052e-05	0.0173084
cg19127840	chrX	65238616	-	MIR223	TSS200		-0.0803687	1.66115e-05	0.0173084
cg14582957	chr9	124517757	-	DAB2IP;DAB2IP	Body;5'UTR		0.0543002	1.66213e-05	0.0173084
cg22021794	chr5	54177306	-				0.0746352	1.66347e-05	0.0173084
cg08792272	chr8	126959444	-				0.0648018	1.66961e-05	0.0173313
cg00168694	chr21	40193056	-	ETS2	Body		-0.0887407	1.67464e-05	0.0173426
cg01837846	chr2	23755343	+	KLHL29	5'UTR	Unclassified_Cell_type_specific	0.0506144	1.68462e-05	0.0174049
cg06949933	chr2	61406491	+	AHSA2	5'UTR		0.0538524	1.69166e-05	0.0174368
cg09629675	chr12	3701350	-	PRMT8	Body		0.0473658	1.70351e-05	0.0174843
cg23006227	chr4	174423637	-				-0.0939622	1.70422e-05	0.0174843
cg02482717	chr1	182368734	-	TEDDM1;TEDDM1	1stExon;3'UTR		0.0474152	1.73131e-05	0.0176724
cg06588802	chr2	8422236	+				0.0885956	1.73445e-05	0.0176724
cg23184226	chr7	97880563	-	TECPR1	5'UTR		0.0716603	1.7346e-05	0.0176724
cg06640822	chr1	25291472	+	RUNX3;RUNX3	1stExon;5'UTR	Unclassified	0.0536687	1.74107e-05	0.0176974
cg01461067	chr2	85980044	+	ATOH8	TSS1500		0.0936587	1.75146e-05	0.0177316
cg09757644	chr6	447497	-			Unclassified_Cell_type_specific	0.0626938	1.75249e-05	0.0177316
cg22458693	chr19	55173503	+	LILRB4;LILRB4	TSS1500;TSS1500		0.0913658	1.76145e-05	0.0177333
cg12790424	chr14	53858122	+				0.0532748	1.76218e-05	0.0177333
cg16625218	chr8	30272502	-	RBPMS;RBPMS;RBPMS;RBPMS	Body;Body;Body;Body		0.0474909	1.76475e-05	0.0177333
cg02713720	chr3	13652738	+	FBLN2;FBLN2;FBLN2	Body;Body;Body		0.0323644	1.7708e-05	0.0177408
cg09844474	chr6	33161276	+	COL11A2;COL11A2;COL11A2;COL11A2	TSS1500;TSS1500;TSS1500;TSS1500		-0.104888	1.77355e-05	0.0177408
cg01811109	chr8	614479	-	ERICH1	3'UTR		0.0679856	1.79091e-05	0.0178737
cg18865207	chr1	160765919	-	LY9;LY9	TSS200;TSS200	Unclassified	0.0468087	1.79527e-05	0.0178767
cg13386070	chr1	175046885	-	TNN	Body		0.042862	1.804e-05	0.0178861
cg06909254	chr2	86092937	-	ST3GAL5;ST3GAL5	Body;Body	Unclassified_Cell_type_specific	0.0560414	1.80825e-05	0.0178861
cg13630739	chr7	138413421	-	ATP6V0A4;ATP6V0A4;ATP6V0A4	Body;Body;Body		0.0560838	1.81075e-05	0.0178861
cg24872117	chr19	42356072	+	DMRTC2	3'UTR		0.0451863	1.81246e-05	0.0178861
cg18144404	chr5	159247072	+				0.0426259	1.82118e-05	0.0179319
cg10210690	chr1	55138059	+	C1orf175;C1orf175	Body;Body	Unclassified	0.0465194	1.84472e-05	0.0181
cg07618110	chr11	60225240	-	MS4A1;MS4A1	5'UTR;5'UTR	Unclassified_Cell_type_specific	0.077874	1.84648e-05	0.0181
cg09984339	chr15	26108674	-	ATP10A	TSS1500		0.0619637	1.85769e-05	0.0181694
cg00023726	chr1	2839935	+				0.0602521	1.86483e-05	0.0181988
cg01262413	chr7	157691541	-	PTPRN2;PTPRN2;PTPRN2	Body;Body;Body		0.0647445	1.87525e-05	0.0182288
cg08081424	chr2	159749591	-				0.0427484	1.87619e-05	0.0182288
cg26877678	chr17	25856540	+	KSR1	5'UTR		-0.0874865	1.88903e-05	0.0183132
cg10231746	chr17	3337719	-	OR1E2	TSS1500		0.0723998	1.89679e-05	0.018348
cg09572125	chr6	33400477	+	SYNGAP1	Body		-0.120511	1.91079e-05	0.0183874
cg06878499	chr1	239621510	+				-0.0847826	1.91993e-05	0.0183874
cg05365532	chr19	55128350	+	LILRB1	TSS1500		0.0493526	1.92479e-05	0.0183874
cg07475654	chr2	219151444	-	PNKD;TMBIM1	Body;5'UTR	Promoter_Associated	0.0557387	1.93149e-05	0.0183874
cg00452270	chr1	145015987	-	PDE4DIP	Body		0.0469052	1.93468e-05	0.0183874
cg23496571	chr20	30644728	-	HCK	Body		0.0485147	1.93831e-05	0.0183874
cg07892412	chr17	67866872	+				0.0574187	1.94234e-05	0.0183874
cg12547531	chr7	30960786	-	AQP1	Body		0.0620827	1.94797e-05	0.0183874
cg20944315	chr1	200839460	-			Unclassified	0.0537394	1.94901e-05	0.0183874
cg20696173	chr13	21497272	-				0.0682126	1.94903e-05	0.0183874
cg18417061	chr14	61972660	-	PRKCH	Body		0.0771063	1.94946e-05	0.0183874
cg18146927	chr1	200835888	-			Unclassified_Cell_type_specific	0.0545313	1.95099e-05	0.0183874
cg13942103	chr1	111177829	-			Promoter_Associated_Cell_type_specific	0.0496933	1.96674e-05	0.0184781
cg10359807	chr16	9055526	+	USP7	Body		0.074974	1.96902e-05	0.0184781
cg16949378	chr17	2276201	+	SGSM2;SGSM2	Body;Body		0.035526	1.97404e-05	0.0184859
cg22083166	chr17	19144206	+	EPN2;EPN2;EPN2	5'UTR;5'UTR;5'UTR		0.0537819	1.9876e-05	0.018535
cg00151124	chr15	39847908	-				0.0464002	1.98771e-05	0.018535
cg22086536	chr11	11830378	-				0.0691323	1.99861e-05	0.0185972
cg02251850	chr17	78851503	-	RPTOR;RPTOR	Body;Body	Promoter_Associated_Cell_type_specific	0.07075	2.02575e-05	0.0187978
cg04929612	chr8	38512125	-				0.0528589	2.0287e-05	0.0187978
cg05849676	chr12	10171151	+	CLEC12B	3'UTR		-0.0812922	2.05845e-05	0.0190032
cg04171808	chr11	35188437	+	CD44;CD44;CD44;CD44;CD44	Body;Body;Body;Body;Body	Unclassified	0.0872251	2.0611e-05	0.0190032
cg06702600	chr2	168189841	-				0.0527288	2.06383e-05	0.0190032
cg13597317	chr9	111033925	-				0.0574704	2.08308e-05	0.0190802
cg06746154	chr8	145137177	-	GPAA1	TSS1500	Promoter_Associated	0.0334279	2.08408e-05	0.0190802
cg01841651	chr7	105672016	-	FLJ23834	Body		-0.095815	2.09802e-05	0.0190802
cg03191919	chr3	196134040	-	UBXN7	Body		0.0586505	2.10534e-05	0.0190802
cg00293189	chr3	186856440	-	RPL39L	5'UTR		0.0757249	2.10674e-05	0.0190802
cg04737150	chr2	161077747	-				0.0545895	2.11018e-05	0.0190802
cg17360854	chr2	161224771	-	RBMS1;RBMS1	Body;Body		-0.10815	2.1139e-05	0.0190802
cg23243343	chr12	52579609	-	KRT80;KRT80	Body;Body		0.0479737	2.11458e-05	0.0190802
cg06179469	chr2	161350470	-	RBMS1;RBMS1	TSS200;TSS200		0.0497411	2.11553e-05	0.0190802
cg01767116	chr15	63889093	-	FBXL22	TSS1500		0.0359752	2.11555e-05	0.0190802
cg24677278	chr6	28479430	-	GPX6	Body		0.0544287	2.12676e-05	0.0191421
cg01003666	chr7	139929429	-				0.0556805	2.14818e-05	0.0192955
cg10310310	chr7	157367150	-	PTPRN2;PTPRN2;MIR153-2;PTPRN2	Body;Body;TSS200;Body		0.0606277	2.15768e-05	0.0193045
cg12937391	chr7	29900403	+	WIPF3	Body		0.059619	2.16549e-05	0.0193045
cg25199552	chr1	23350054	-	KDM1A;KDM1A	Body;Body		-0.0819707	2.16576e-05	0.0193045
cg04287259	chr1	9730401	+	PIK3CD	5'UTR	Unclassified_Cell_type_specific	0.0482495	2.16809e-05	0.0193045
cg15607142	chr3	128420513	+				-0.0943243	2.17411e-05	0.0193045
cg07342783	chr3	161356274	+				0.0496264	2.17865e-05	0.0193045
cg16993682	chr1	158259268	+	CD1C	TSS1500		0.0604186	2.17989e-05	0.0193045
cg24150986	chr14	105613783	-	JAG2;JAG2	Body;Body		0.0427928	2.18513e-05	0.0193121
cg22019980	chr6	127588823	+	RNF146	5'UTR		0.0404347	2.20522e-05	0.0194506
cg07677446	chr1	17699021	-	PADI6	Body	Unclassified_Cell_type_specific	0.0436923	2.22133e-05	0.0195535
cg09999348	chr2	46398848	+	PRKCE	Body		0.0485543	2.23152e-05	0.0195773
cg19989018	chr12	51592080	-	POU6F1;POU6F1	Body;TSS200		0.0600277	2.23293e-05	0.0195773
cg11316887	chr10	29924694	-	SVIL;SVIL	TSS1500;5'UTR	Unclassified_Cell_type_specific	0.0754785	2.24408e-05	0.0196359
cg11229334	chr12	42681186	-				0.0448387	2.2587e-05	0.0196643
cg11116300	chr14	101515879	+	MIR655	TSS200		0.0457429	2.2602e-05	0.0196643
cg15345907	chr4	186658843	+	SORBS2;SORBS2;SORBS2;SORBS2;SORBS2;SORBS2	5'UTR;5'UTR;5'UTR;5'UTR;5'UTR;5'UTR		0.0430523	2.26073e-05	0.0196643
cg23942508	chr19	45201924	+	CEACAM16	TSS1500		0.0329638	2.27217e-05	0.0197248
cg12573871	chr18	72509555	+	ZNF407;ZNF407;ZNF407	Body;Body;Body	Unclassified_Cell_type_specific	0.0903311	2.27688e-05	0.0197269
cg26032419	chr1	81578539	+				0.0477934	2.2909e-05	0.0198093
cg02254551	chr16	56998544	+	CETP	Body	Unclassified	0.0747554	2.3036e-05	0.0198801
cg17353895	chr2	242135579	-	ANO7;ANO7	3'UTR;Body		0.0613733	2.30816e-05	0.0198805
cg17756730	chr1	172608644	+			Promoter_Associated	0.0613325	2.31324e-05	0.0198827
cg24215531	chr19	18777311	+	KLHL26	Body		0.0479223	2.31746e-05	0.0198827
cg05389236	chr6	36635087	-			Unclassified_Cell_type_specific	-0.0757163	2.33285e-05	0.0199058
cg22677100	chr12	15938047	+	EPS8	5'UTR		0.0553939	2.33286e-05	0.0199058
cg12042714	chr15	101715747	-				-0.112018	2.33372e-05	0.0199058
cg17453374	chr1	54359880	-	DIO1;DIO1;DIO1;DIO1;DIO1;DIO1;DIO1;DIO1	1stExon;5'UTR;1stExon;1stExon;5'UTR;5'UTR;1stExon;5'UTR		0.0352155	2.34286e-05	0.0199451
cg17614506	chr7	47803072	+				0.0747892	2.35711e-05	0.020018
cg20962543	chr1	85666741	-	SYDE2	TSS200	Promoter_Associated	0.0634519	2.36441e-05	0.020018
cg12045030	chr2	220865785	-				0.0517508	2.38595e-05	0.020018
cg19728718	chr3	149161933	+				0.063879	2.39836e-05	0.020018
cg21679730	chr1	65047485	-	CACHD1	Body		0.0499527	2.40021e-05	0.020018
cg03245641	chr11	64703415	-	GPHA2	TSS200	Unclassified_Cell_type_specific	0.0442377	2.40078e-05	0.020018
cg08287903	chr4	115524813	+	UGT8	5'UTR	Unclassified_Cell_type_specific	0.0874806	2.40134e-05	0.020018
cg14218435	chr1	205889024	+	SLC26A9;SLC26A9;SLC26A9	Body;Body;Body	Unclassified	0.0602129	2.40554e-05	0.020018
cg17163760	chr7	29186267	+	CPVL;CPVL	TSS200;TSS200		-0.114108	2.4063e-05	0.020018
cg11382203	chr11	76470635	-				0.0501245	2.40956e-05	0.020018
cg02084467	chr17	632478	-				0.0494222	2.41364e-05	0.020018
cg04491808	chr1	94585452	-	ABCA4	Body		0.0403149	2.41428e-05	0.020018
cg16570019	chr20	61448188	-	COL9A3	TSS1500	Unclassified_Cell_type_specific	0.0812371	2.41697e-05	0.020018
cg19692782	chr1	112902215	-			Unclassified	0.0411096	2.41729e-05	0.020018
cg25268422	chr9	136659313	+	VAV2;VAV2	Body;Body		0.0543681	2.41964e-05	0.020018
cg06630413	chr12	54366875	+	HOXC11	TSS200		-0.0687324	2.43739e-05	0.0200373
cg09389824	chr10	31883099	+				0.0547918	2.44172e-05	0.0200373
cg24476449	chr17	25799212	+	KSR1	5'UTR	Unclassified	0.0519654	2.44203e-05	0.0200373
cg25327233	chr10	99894913	+	C10orf28	5'UTR	Unclassified	0.0605983	2.44405e-05	0.0200373
cg11201256	chr1	184403226	-	C1orf21	5'UTR		0.0498147	2.44474e-05	0.0200373
cg11611244	chr11	1507263	+	HCCA2	Body		0.0535095	2.45245e-05	0.0200632
cg14980363	chr3	56717175	+	C3orf63	TSS200	NonGene_Associated	0.0599118	2.46295e-05	0.0200957
cg26290114	chr13	52159332	+	WDFY2	Body	Promoter_Associated	0.0507177	2.46556e-05	0.0200957
cg18215705	chr20	33449029	+	GGT7	Body		0.0488573	2.4722e-05	0.0201125
cg17383853	chr15	63166381	+				0.0649372	2.48788e-05	0.0202028
cg03910874	chr6	209712	+			Unclassified	0.0466746	2.50238e-05	0.0202691
cg21359303	chr10	106068573	-			Promoter_Associated	0.0892407	2.50835e-05	0.0202691
cg18255584	chr11	62226885	+	AHNAK	Body		0.0675214	2.50986e-05	0.0202691
cg07800670	chr6	56765087	-	DST	Body		0.0714925	2.51547e-05	0.0202772
cg13737493	chr9	92216472	-				0.0684144	2.54005e-05	0.0203343
cg22966856	chr8	143751447	+	JRK;JRK	TSS200;TSS200	Promoter_Associated	0.0520286	2.54005e-05	0.0203343
cg03970483	chr10	99894087	+	C10orf28	TSS1500	Unclassified	0.0362833	2.54688e-05	0.0203343
cg15805567	chr10	49710976	-	ARHGAP22	Body		0.0411745	2.55503e-05	0.0203343
cg07338552	chr18	74062638	+				0.0457872	2.56256e-05	0.0203343
cg21774136	chr1	8593495	+	RERE;RERE	Body;Body	Unclassified_Cell_type_specific	0.0616522	2.5638e-05	0.0203343
cg13858455	chr2	87445161	-			Unclassified	0.0364166	2.56525e-05	0.0203343
cg27567922	chr3	195480636	+	MUC4;MUC4;MUC4	Body;Body;Body	Unclassified_Cell_type_specific	0.0750284	2.56723e-05	0.0203343
cg02990598	chr19	1955419	-	C19orf34;CSNK1G2	TSS1500;5'UTR		0.037291	2.57191e-05	0.0203343
cg17895446	chr4	173573053	-	GALNTL6	Body		0.0480563	2.57678e-05	0.0203343
cg22328746	chr4	186578455	-	SORBS2;SORBS2;SORBS2;SORBS2;SORBS2;SORBS2;SORBS2;SORBS2	Body;Body;Body;TSS1500;Body;Body;Body;TSS1500		0.0407998	2.58435e-05	0.0203343
cg06934572	chr2	9458925	-	ASAP2;ASAP2	Body;Body		0.0605483	2.58611e-05	0.0203343
cg24744014	chr2	11113304	+				0.0451814	2.58948e-05	0.0203343
cg02734782	chr11	118272031	-	ATP5L	TSS200	Promoter_Associated	0.0400806	2.59122e-05	0.0203343
cg10413688	chr2	3066520	+				0.0554432	2.59186e-05	0.0203343
cg03444838	chr10	1156482	-	WDR37	Body	Promoter_Associated	0.0700133	2.60312e-05	0.0203667
cg12641739	chr1	235062535	-			Unclassified_Cell_type_specific	0.0618438	2.60524e-05	0.0203667
cg06700060	chr12	65859647	+	MSRB3;MSRB3	3'UTR;3'UTR		0.0451855	2.6127e-05	0.0203888
cg02315870	chr7	26236721	-	HNRNPA2B1;HNRNPA2B1	Body;Body		0.0588361	2.61792e-05	0.0203924
cg23102014	chr15	70574295	+			Unclassified_Cell_type_specific	0.0800826	2.62243e-05	0.0203924
cg22881435	chr8	37732086	+	RAB11FIP1;RAB11FIP1;RAB11FIP1	Body;TSS1500;Body		0.051864	2.62936e-05	0.0204103
cg03392965	chr7	30931622	-	FAM188B	3'UTR		0.051601	2.65983e-05	0.0205087
cg04131610	chr3	46411447	-	CCR5;CCR5	TSS200;TSS200		0.0719929	2.66436e-05	0.0205087
cg06652849	chr3	128295099	+	C3orf27	TSS200		0.0469567	2.66723e-05	0.0205087
cg06593118	chr11	117711896	+	FXYD6;FXYD6;FXYD6;FXYD6;FXYD6	Body;Body;Body;Body;Body		0.0519836	2.66729e-05	0.0205087
cg19834045	chr3	159507519	-	SCHIP1	Body		0.0704081	2.67293e-05	0.0205087
cg16943185	chr11	94503894	+	AMOTL1	Body		0.0635467	2.67462e-05	0.0205087
cg25712246	chr22	24407975	-	CABIN1	5'UTR	Promoter_Associated	0.047194	2.67466e-05	0.0205087
cg12907060	chr2	207023887	-	EEF1B2;EEF1B2;EEF1B2;NDUFS1	TSS1500;TSS1500;TSS1500;5'UTR		0.0571016	2.68747e-05	0.0205373
cg04458023	chr2	142485618	+	LRP1B	Body		0.0632663	2.68772e-05	0.0205373
cg05793406	chr2	172964134	-				0.0516511	2.69704e-05	0.0205727
cg18550262	chr7	72812030	-				-0.0711163	2.7121e-05	0.0205843
cg06638795	chr2	42719933	-	KCNG3;KCNG3	Body;Body		-0.0700018	2.71287e-05	0.0205843
cg19707677	chr1	207271346	-	C4BPB;C4BPB;C4BPB;C4BPB;C4BPB	Body;Body;Body;Body;Body	Unclassified_Cell_type_specific	0.0819103	2.7136e-05	0.0205843
cg02018326	chr19	51670251	+	SIGLECP3	TSS1500		0.0420906	2.71727e-05	0.0205843
cg00707814	chr12	121893668	+	KDM2B;KDM2B	Body;Body		0.0709604	2.72673e-05	0.0206206
cg22306038	chr17	48845758	+	C17orf73	TSS1500		0.0321576	2.7321e-05	0.0206257
cg15226808	chr6	125286951	-				0.0598261	2.74954e-05	0.0206704
cg14272075	chr17	55122538	+	RNF126P1	TSS1500		-0.0835088	2.76729e-05	0.0206704
cg04735129	chr2	160654086	-	CD302	Body	Unclassified	-0.0767217	2.77112e-05	0.0206704
cg18512963	chr3	131430364	+	CPNE4	Body		0.0419504	2.77547e-05	0.0206704
cg02034689	chr5	54518136	-				-0.111914	2.77678e-05	0.0206704
cg09115713	chr16	88832476	-	FAM38A	Body		0.115078	2.77839e-05	0.0206704
cg13041597	chr2	2685798	-			Unclassified_Cell_type_specific	-0.0899582	2.78078e-05	0.0206704
cg12446199	chr1	167408841	+	CD247;CD247	Body;Body	Promoter_Associated_Cell_type_specific	-0.120059	2.784e-05	0.0206704
cg23530330	chr13	51792702	+				0.0484854	2.7844e-05	0.0206704
cg17738213	chr2	60776302	+	BCL11A;BCL11A;BCL11A	Body;Body;Body		-0.0841076	2.7882e-05	0.0206704
cg11618995	chr4	184716819	+				-0.0507191	2.78967e-05	0.0206704
cg26655294	chr5	63907206	-	RGS7BP	3'UTR		0.0621888	2.80311e-05	0.0206826
cg01959287	chr15	83515335	-				0.0663867	2.80695e-05	0.0206826
cg03856492	chr17	47841544	+	FAM117A	TSS200	Promoter_Associated	0.0503656	2.80829e-05	0.0206826
cg03879160	chr2	173508156	-				0.0541895	2.81013e-05	0.0206826
cg13366738	chr1	152815843	-	LCE6A	5'UTR		0.0726022	2.82622e-05	0.0207326
cg03190219	chr7	25898688	-			Unclassified_Cell_type_specific	-0.0898002	2.83051e-05	0.0207326
cg02518338	chr17	47929557	-			Promoter_Associated	0.0655125	2.83105e-05	0.0207326
cg24855730	chr1	169337271	-	BLZF1;BLZF1;NME7;NME7	1stExon;5'UTR;TSS200;TSS200	Promoter_Associated	0.06024	2.83681e-05	0.0207403
cg01806192	chr3	73010941	-	GXYLT2	Body		0.0476752	2.84893e-05	0.0207943
cg07435275	chr5	72471841	+				0.0415913	2.8637e-05	0.0208676
cg09839177	chr4	124791563	+	LOC285419	Body		0.0454358	2.87583e-05	0.0209213
cg26433561	chr1	110426090	-				-0.0505552	2.88906e-05	0.0209551
cg13304274	chr19	36909606	+	ZFP82	TSS200	Unclassified	0.0547235	2.8915e-05	0.0209551
cg00362569	chr4	5724005	-	EVC	Body		0.0760451	2.89479e-05	0.0209551
cg01556466	chr7	31146260	+	ADCYAP1R1	Body		0.0405073	2.90224e-05	0.0209551
cg05582719	chr6	73043502	+	RIMS1;RIMS1;RIMS1;RIMS1;RIMS1	Body;Body;Body;Body;Body		0.0548766	2.90428e-05	0.0209551
cg01071534	chr21	46385572	-	C21orf70	Body	Gene_Associated_Cell_type_specific	0.0668962	2.91723e-05	0.0209984
cg02072446	chr2	240301931	+	HDAC4	5'UTR		-0.0596264	2.92252e-05	0.0209984
cg05481452	chr11	61717684	+	BEST1;BEST1;BEST1;BEST1	5'UTR;1stExon;5'UTR;1stExon		0.0422494	2.9246e-05	0.0209984
cg02315315	chr2	47055138	-	LOC100134259	Body		0.0400117	2.94673e-05	0.0210914
cg21547557	chr21	45565564	-	C21orf33;C21orf33	3'UTR;3'UTR		0.065453	2.94714e-05	0.0210914
cg00255699	chr1	40307257	-	TRIT1	3'UTR		0.0697816	2.96458e-05	0.021117
cg00733115	chr6	37105406	-				0.0446147	2.96496e-05	0.021117
cg26183127	chr1	213561628	+				0.0324619	2.97879e-05	0.021117
cg23735745	chr1	230248121	-	GALNT2	Body		-0.0838854	2.98096e-05	0.021117
cg01170124	chr12	108962900	-	ISCU;ISCU	3'UTR;3'UTR	Unclassified	0.0768956	2.98711e-05	0.021117
cg13210595	chr1	167471264	+	CD247;CD247	Body;Body	Promoter_Associated	0.0938276	2.99134e-05	0.021117
cg26104293	chr6	91499812	-				0.0481551	2.9918e-05	0.021117
cg11652252	chr5	77137351	+				0.0713984	2.99494e-05	0.021117
cg04987734	chr14	103415873	-	CDC42BPB	Body	Unclassified	0.0561918	2.99893e-05	0.021117
cg27487931	chr16	5115713	+	C16orf89;C16orf89	1stExon;1stExon		0.0434202	3.00342e-05	0.021117
cg24351658	chr1	42126724	-	HIVEP3;HIVEP3	5'UTR;5'UTR		0.029111	3.00469e-05	0.021117
cg00562088	chr1	3473186	+	MEGF6	Body		0.0447915	3.00828e-05	0.021117
cg10100437	chr1	223903862	-	CAPN2;CAPN2	Body;Body		0.0714273	3.02105e-05	0.0211556
cg14807945	chr2	145189102	+	ZEB2;ZEB2	Body;Body		0.0714395	3.02778e-05	0.0211556
cg24401645	chr1	197115755	+	ASPM;ASPM	1stExon;5'UTR	Promoter_Associated	0.0495408	3.03692e-05	0.0211556
cg03137177	chr21	44488499	+	CBS	Body	Unclassified_Cell_type_specific	0.0667985	3.05083e-05	0.0211556
cg04240491	chr2	30827623	-	LCLAT1;LCLAT1	Body;Body		-0.0546211	3.05516e-05	0.0211556
cg14211837	chr18	53695649	-				0.0401044	3.05589e-05	0.0211556
cg02138218	chr1	175035502	+	TNN	TSS1500		0.0432074	3.06137e-05	0.0211556
cg17491449	chr4	3344154	+	RGS12;RGS12	Body;Body		-0.076705	3.0678e-05	0.0211556
cg22459924	chr19	2607850	+	GNG7	5'UTR	Unclassified	0.0545785	3.06782e-05	0.0211556
cg02730804	chr5	125799820	-	GRAMD3;GRAMD3;GRAMD3;GRAMD3;GRAMD3	Body;5'UTR;TSS1500;Body;Body		0.079091	3.06884e-05	0.0211556
cg22212250	chr5	132232586	-	AFF4	Body		0.0722916	3.06998e-05	0.0211556
cg03633458	chr19	852284	-	ELANE	TSS200		-0.0812756	3.07316e-05	0.0211556
cg02054252	chr12	50078554	+	FMNL3;FMNL3	Body;Body		0.0507676	3.07627e-05	0.0211556
cg20312131	chr10	7139482	+				-0.0543445	3.09484e-05	0.0212501
cg24173753	chr3	73529447	-	PDZRN3	Body		0.0698881	3.10331e-05	0.021275
cg16342059	chr12	8849781	+	RIMKLB	TSS1500		0.0421107	3.11788e-05	0.0213417
cg07805146	chr18	10029179	+				0.0505574	3.12385e-05	0.0213494
cg00960906	chr5	31769846	+				0.0482514	3.12988e-05	0.0213574
cg21293216	chr1	24469768	-	IL22RA1	TSS200		0.0566853	3.1351e-05	0.0213599
cg20165746	chr8	8870185	-	ERI1	Body		-0.102764	3.14291e-05	0.0213801
cg13494087	chr9	110266728	+				0.0380342	3.14941e-05	0.0213912
cg13819687	chr9	35404785	+	UNC13B	3'UTR		0.0477515	3.1647e-05	0.0214619
cg09695734	chr15	89978107	-				0.050055	3.17475e-05	0.0214644
cg00264799	chr12	102848839	+	IGF1;IGF1;IGF1;IGF1	Body;Body;Body;Body		0.0786501	3.18368e-05	0.0214644
cg27537795	chr18	52265510	-	C18orf26	3'UTR		0.0488118	3.18718e-05	0.0214644
cg06796611	chr1	207070834	+	IL24;IL24;IL24;IL24	1stExon;5'UTR;1stExon;5'UTR		0.0645612	3.18955e-05	0.0214644
cg13729891	chr17	7108468	+	DLG4;DLG4	Body;Body	Promoter_Associated	0.0470851	3.19075e-05	0.0214644
cg15460816	chr12	25150402	-	C12orf77	TSS200		0.0596971	3.19543e-05	0.0214644
cg18735451	chr7	28905872	+				0.0618879	3.20373e-05	0.0214644
cg19736334	chr11	16830929	-	PLEKHA7	Body		0.0541301	3.20407e-05	0.0214644
cg18685034	chr10	129245532	+	DOCK1	Body		0.0440517	3.21061e-05	0.0214755
cg23218979	chr3	25825565	+	NGLY1;NGLY1;NGLY1;NGLY1	TSS1500;Body;TSS1500;TSS1500	Promoter_Associated	0.0489214	3.23101e-05	0.0215441
cg21898299	chr15	68924220	+	CORO2B	Body		0.0402508	3.2338e-05	0.0215441
cg00864661	chr4	87287889	+	MAPK10	5'UTR		0.0576759	3.23941e-05	0.0215441
cg16894138	chr3	53270350	+	TKT;TKT;TKT	Body;Body;Body	Gene_Associated_Cell_type_specific	-0.075871	3.24045e-05	0.0215441
cg07169046	chr15	39120381	+				0.0605479	3.25274e-05	0.0215932
cg13449606	chr1	27686328	+	MAP3K6	Body		0.0552996	3.26227e-05	0.0216238
cg05113410	chr2	102327511	+	MAP4K4;MAP4K4;MAP4K4	Body;Body;Body		0.0616708	3.26872e-05	0.021634
cg12442108	chr12	52564910	+	KRT80;KRT80	3'UTR;3'UTR	Unclassified	0.0566661	3.27403e-05	0.0216366
cg09762752	chr2	15871869	+				0.0402895	3.30215e-05	0.0217898
cg01665846	chr22	40742083	-	ADSL;ADSL	TSS1500;TSS1500	Promoter_Associated	0.0460076	3.31163e-05	0.0218196
cg16041412	chr19	2460037	+				-0.114073	3.3264e-05	0.0218517
cg12145085	chr14	73289895	-	DPF3	Body		0.0609011	3.32644e-05	0.0218517
cg24949488	chr10	98064362	-	DNTT;DNTT	1stExon;1stExon		0.0615499	3.333e-05	0.0218622
cg05931439	chr14	23305957	-	MMP14;MMP14	5'UTR;1stExon	Gene_Associated	-0.100117	3.34945e-05	0.0219374
cg01789501	chr1	101272300	-				0.069225	3.36599e-05	0.022013
cg10435235	chr13	111956623	-	ARHGEF7;ARHGEF7	3'UTR;3'UTR		0.101526	3.37568e-05	0.0220192
cg20924825	chr2	202837296	-				0.0429137	3.39328e-05	0.0220192
cg15873112	chr7	105407428	-	ATXN7L1;ATXN7L1	Body;Body	Unclassified_Cell_type_specific	0.0476765	3.39421e-05	0.0220192
cg12541721	chr19	40199676	+	LGALS14;LGALS14	Body;Body	Unclassified_Cell_type_specific	0.0605473	3.39462e-05	0.0220192
cg19592185	chr2	233815736	+	NGEF	Body		0.0685776	3.40143e-05	0.0220192
cg13235059	chr3	149192304	+	TM4SF4	TSS200		0.0618949	3.40171e-05	0.0220192
cg03516026	chr1	16564651	-	C1orf89	TSS1500	Unclassified_Cell_type_specific	0.0636889	3.40509e-05	0.0220192
cg02315513	chr14	22974951	+				0.0588285	3.40697e-05	0.0220192
cg24107848	chr17	76207924	-				0.0684089	3.42984e-05	0.0221346
cg04743510	chr17	39793142	+				0.0341926	3.44151e-05	0.0221774
cg17679427	chr10	35480749	+	CREM;CREM;CREM;CREM;CREM;CREM;CREM;CREM;CREM;CREM;CREM	Body;Body;5'UTR;Body;Body;Body;Body;Body;5'UTR;Body;Body		-0.0943751	3.46748e-05	0.0222038
cg03172931	chr19	8677774	+			Unclassified_Cell_type_specific	0.0476056	3.46765e-05	0.0222038
cg27365701	chr12	89744150	+	DUSP6;DUSP6	Body;Body	Promoter_Associated_Cell_type_specific	-0.098116	3.47155e-05	0.0222038
cg05762671	chr16	67345737	-	KCTD19	Body	Unclassified_Cell_type_specific	0.061207	3.47719e-05	0.0222038
cg11924260	chr12	125036266	+				-0.0837612	3.48246e-05	0.0222038
cg05991902	chr2	9385082	+	ASAP2;ASAP2	Body;Body		0.0579962	3.48916e-05	0.0222038
cg08542715	chr17	34217960	-			Unclassified_Cell_type_specific	0.0638513	3.49055e-05	0.0222038
cg04098028	chr16	57769624	-	KATNB1	TSS200	Promoter_Associated	0.0432057	3.49456e-05	0.0222038
cg18128550	chr11	64322146	-	SLC22A11	TSS1500		0.0388067	3.50235e-05	0.0222038
cg00362818	chr13	77565320	+	CLN5	TSS1500		0.0844759	3.50304e-05	0.0222038
cg01662869	chr16	4730410	-	MGRN1;MGRN1;MGRN1;MGRN1	Body;Body;Body;Body		-0.0800302	3.50714e-05	0.0222038
cg22949256	chr1	67135552	+	SGIP1	Body		0.0789095	3.51459e-05	0.0222038
cg07405330	chr3	39547215	-	MOBP;MOBP	Body;Body		0.0551369	3.51601e-05	0.0222038
cg04625975	chr10	44285864	+	HNRNPA3P1	Body		0.0530278	3.51624e-05	0.0222038
cg21186966	chr4	5401430	-	STK32B	Body		0.0444905	3.53091e-05	0.0222452
cg08000301	chr19	10701275	-				0.060496	3.53388e-05	0.0222452
cg12348511	chr11	3187678	+	OSBPL5;OSBPL5;OSBPL5	TSS1500;TSS1500;TSS1500		0.0561065	3.53796e-05	0.0222452
cg05197191	chr6	15246420	-	JARID2	TSS200		0.0436921	3.54502e-05	0.0222578
cg01142735	chr8	103932076	+				0.050173	3.55147e-05	0.0222665
cg10978355	chr5	80529340	-	RNU5E;RNU5D;CKMT2;CKMT2;CKMT2	Body;Body;5'UTR;5'UTR;5'UTR		-0.104585	3.56134e-05	0.0222967
cg09473969	chr2	218841049	+				0.067736	3.56877e-05	0.0223114
cg08315613	chr19	11074303	+	SMARCA4;SMARCA4;SMARCA4	5'UTR;5'UTR;5'UTR	Promoter_Associated_Cell_type_specific	0.0403316	3.58013e-05	0.0223204
cg05281206	chr17	32682770	+	CCL13	TSS1500		0.0614902	3.58439e-05	0.0223204
cg12800105	chr12	121972412	+	KDM2B;KDM2B	Body;Body	Unclassified	0.0730209	3.58569e-05	0.0223204
cg13439189	chr9	93926553	+				0.0524384	3.5905e-05	0.0223204
cg02743674	chr11	2433468	-	TRPM5	Body	Unclassified_Cell_type_specific	0.0352083	3.60384e-05	0.0223266
cg00240569	chr17	43025343	+	KIF18B	TSS1500	Promoter_Associated	0.0795791	3.61382e-05	0.0223266
cg20311002	chr1	244763541	+	C1orf101;C1orf101	Body;Body		0.0751826	3.61408e-05	0.0223266
cg03459809	chr1	226013010	-	EPHX1;EPHX1;EPHX1	1stExon;5'UTR;5'UTR		0.0554062	3.6161e-05	0.0223266
cg19110758	chr6	34524597	+	SPDEF	TSS1500		0.0342785	3.61686e-05	0.0223266
cg27012421	chr12	77092891	+				0.0496244	3.62364e-05	0.0223372
cg10145533	chr8	20350779	+			Unclassified_Cell_type_specific	0.0895488	3.63063e-05	0.022349
cg00820056	chr8	144265337	+				0.0365581	3.65256e-05	0.022357
cg10021122	chr1	117610620	+	TTF2	Body	Gene_Associated	0.0564121	3.66197e-05	0.022357
cg27238903	chr16	471071	-				0.0664848	3.69113e-05	0.022357
cg12880602	chr6	91321150	+			Unclassified_Cell_type_specific	0.0435717	3.69265e-05	0.022357
cg19754387	chr2	208576057	-	CCNYL1;CCNYL1	TSS1500;TSS1500	Promoter_Associated	0.0525694	3.69305e-05	0.022357
cg05059438	chr16	31383049	+	ITGAX	Body		0.03127	3.69475e-05	0.022357
cg19503963	chr17	2085005	+	SMG6;SMG6	Body;Body		0.0602932	3.70894e-05	0.022357
cg24350752	chrX	15874162	-	AP1S2	TSS1500		-0.0845301	3.718e-05	0.022357
cg02659581	chr1	3467842	-	MEGF6	Body	Unclassified_Cell_type_specific	0.0418503	3.71807e-05	0.022357
cg05229416	chr1	23111123	-	EPHB2;EPHB2	Body;Body		0.0346708	3.71811e-05	0.022357
cg17535314	chr10	48435475	+	GDF10	Body		0.0722769	3.72128e-05	0.022357
cg25311466	chr4	6277273	-	WFS1;WFS1	5'UTR;5'UTR		0.063636	3.72528e-05	0.022357
cg17301248	chr12	112467203	+	NAA25	3'UTR		-0.120259	3.72587e-05	0.022357
cg04545079	chr16	67599924	-	CTCF	5'UTR	Promoter_Associated_Cell_type_specific	0.0581765	3.72604e-05	0.022357
cg08044663	chr6	80713582	+	TTK;TTK	TSS1500;TSS1500	Promoter_Associated	0.051432	3.73061e-05	0.022357
cg12906963	chr3	3807867	-				0.0756814	3.73639e-05	0.022357
cg09802688	chr1	209942066	+	TRAF3IP3	Body	Promoter_Associated	0.0574786	3.73737e-05	0.022357
cg11209289	chr3	138101415	+	MRAS;MRAS	Body;Body		0.0540246	3.7437e-05	0.022357
cg13498800	chr1	182031601	+	ZNF648	TSS1500		0.044039	3.74627e-05	0.022357
cg22224043	chr3	73429575	+				0.036288	3.75766e-05	0.022357
cg15719903	chr12	6570167	+	TAPBPL	Body		0.0662332	3.76191e-05	0.022357
cg25481253	chr7	141673384	+	TAS2R38	1stExon		0.0585384	3.76214e-05	0.022357
cg26604799	chr20	36789861	-	TGM2;TGM2	Body;Body		0.0584041	3.76291e-05	0.022357
cg27644327	chr6	90845852	+	BACH2;BACH2	5'UTR;5'UTR		-0.0788715	3.76569e-05	0.022357
cg19793034	chr4	1284190	+	MAEA;MAEA	Body;Body		0.0442555	3.7667e-05	0.022357
cg11893955	chr8	28918821	+			Promoter_Associated	0.0845349	3.76889e-05	0.022357
cg08976342	chr10	31318135	-	ZNF438;ZNF438;ZNF438;ZNF438;ZNF438;ZNF438;ZNF438	5'UTR;5'UTR;5'UTR;5'UTR;5'UTR;5'UTR;Body		0.0608535	3.7691e-05	0.022357
cg08323299	chr13	80563028	-				0.0588969	3.79068e-05	0.0224361
cg27040644	chr17	36694989	+	SRCIN1	Body		0.0603215	3.79292e-05	0.0224361
cg04113258	chr16	17527041	-	XYLT1	Body		0.0380213	3.79922e-05	0.0224361
cg14799457	chr18	19927125	+				-0.0974132	3.80461e-05	0.0224361
cg01735277	chr15	75077691	-	CSK;CSK	5'UTR;5'UTR	Promoter_Associated	0.0520043	3.81062e-05	0.0224361
cg00585621	chr4	100868748	-	DNAJB14	TSS1500	NonGene_Associated	0.0704905	3.8178e-05	0.0224361
cg03718509	chr6	91194267	+				0.0569863	3.81812e-05	0.0224361
cg09011608	chr12	110152133	-	C12orf34	TSS200		0.0563028	3.83714e-05	0.022516
cg10836733	chr12	7793353	-			Unclassified_Cell_type_specific	0.0418285	3.84194e-05	0.022516
cg02616368	chr8	143761680	+	PSCA	TSS200		0.0326749	3.85762e-05	0.0225778
cg00894134	chr9	130995828	+	DNM1;DNM1	Body;Body		0.0615397	3.86917e-05	0.0226154
cg04855869	chr1	212208838	-	INTS7;DTL;INTS7	1stExon;TSS200;5'UTR	Promoter_Associated	0.042944	3.88513e-05	0.0226344
cg11798406	chr21	40145361	-	NCRNA00114	Body		0.0776756	3.88627e-05	0.0226344
cg21068293	chr15	74496576	-	STRA6;STRA6;STRA6;STRA6;STRA6	TSS1500;5'UTR;TSS1500;5'UTR;5'UTR		0.0385873	3.88785e-05	0.0226344
cg06772221	chr8	134062192	-	SLA;TG;SLA;SLA	Body;Body;Body;Body		0.0392364	3.91725e-05	0.0227754
cg13163919	chr15	70388014	+	TLE3;TLE3;TLE3	Body;Body;Body		-0.0801531	3.93252e-05	0.0228341
cg13908476	chr11	131942942	-	NTM;NTM;NTM;NTM	Body;Body;Body;Body		0.0514127	3.95374e-05	0.0229073
cg21038740	chr2	155390332	-				0.0502019	3.95554e-05	0.0229073
cg09552434	chr16	2871599	+	PRSS21;PRSS21;PRSS21	Body;Body;Body	Unclassified_Cell_type_specific	0.0634672	3.97144e-05	0.0229691
cg12276904	chr3	129035177	+	H1FX;C3orf47	TSS200;Body	Promoter_Associated	0.0699217	3.99018e-05	0.023001
cg24864161	chr22	50528282	+	MOV10L1;MOV10L1;MOV10L1	TSS200;TSS200;TSS1500		-0.218701	3.99918e-05	0.023001
cg26831416	chr19	39142011	+	ACTN4	Body		-0.0697639	4.00534e-05	0.023001
cg03975652	chr1	1559155	+	MIB2;MIB2;MIB2;MIB2;MIB2;MIB2	Body;Body;Body;Body;Body;Body		0.0535753	4.00591e-05	0.023001
cg03843951	chr7	50629634	-	DDC;DDC	5'UTR;TSS1500		0.0347585	4.00689e-05	0.023001
cg21159128	chr1	54693933	-	SSBP3;SSBP3;SSBP3	Body;Body;Body		-0.116641	4.00831e-05	0.023001
cg08109681	chr6	166825084	+	RPS6KA2;RPS6KA2	3'UTR;3'UTR	Unclassified_Cell_type_specific	0.0748116	4.0178e-05	0.023011
cg03526142	chr17	33864734	+	SLFN12L;SLFN12L	5'UTR;1stExon		0.0789027	4.02904e-05	0.023011
cg23463608	chr19	2607757	+	GNG7	5'UTR	Unclassified	0.0619705	4.02925e-05	0.023011
cg22712983	chr2	219187374	+	PNKD;PNKD	TSS1500;Body	Promoter_Associated	-0.104643	4.0363e-05	0.023011
cg26456304	chr15	62917317	+				0.0798772	4.04009e-05	0.023011
cg02161039	chr17	78041529	-	CCDC40	Body		0.0664201	4.04141e-05	0.023011
cg23847069	chr17	2702204	-	RAP1GAP2;RAP1GAP2	Body;Body		0.111632	4.05543e-05	0.0230379
cg26677448	chr10	102505345	-	PAX2;PAX2;PAX2;PAX2;PAX2	TSS200;TSS200;TSS200;TSS200;TSS200	Unclassified_Cell_type_specific	0.0493021	4.062e-05	0.0230379
cg16747828	chr12	12938425	+	APOLD1;APOLD1	Body;TSS200		0.0524349	4.06605e-05	0.0230379
cg26266274	chr9	132482399	-	PRRX2	Body	Unclassified_Cell_type_specific	0.0355104	4.06708e-05	0.0230379
cg08136313	chr1	31459731	-	PRO0611;PUM1;PUM1	TSS1500;Body;Body		0.0689325	4.07635e-05	0.0230607
cg27295185	chr5	154320610	-	MRPL22;MRPL22	TSS200;TSS200	Promoter_Associated	0.0397378	4.11749e-05	0.0232515
cg07169618	chr1	234459840	-	SLC35F3	3'UTR		-0.0755945	4.12063e-05	0.0232515
cg15641565	chr1	3303887	-	PRDM16;PRDM16	Body;Body		0.0374778	4.13796e-05	0.0232897
cg16686900	chr22	23974422	+	C22orf43;C22orf43	5'UTR;1stExon		0.0503456	4.13941e-05	0.0232897
cg18160691	chr11	68081686	+	LRP5	Body		-0.0599882	4.15785e-05	0.0232897
cg03055021	chr1	15664770	-	FHAD1	Body		0.0488101	4.15813e-05	0.0232897
cg22113187	chr17	27047401	-	RPL23A;SNORD42B	Body;TSS200		0.0481062	4.1593e-05	0.0232897
cg20897949	chr14	88934595	+	PTPN21	Body		0.048101	4.1621e-05	0.0232897
cg05941027	chr17	61774174	+	LIMD2	3'UTR	Gene_Associated	0.0445952	4.16444e-05	0.0232897
cg21882403	chrX	37430889	-	LANCL3;LANCL3;LANCL3;LANCL3	1stExon;5'UTR;5'UTR;1stExon		-0.0598934	4.17477e-05	0.0233108
cg20993909	chr8	916135	-				0.0421868	4.18279e-05	0.0233108
cg17112382	chr10	21676930	+				0.0588674	4.18411e-05	0.0233108
cg09367174	chr2	152440445	+	NEB;NEB;NEB	Body;Body;Body		0.068811	4.20213e-05	0.0233816
cg09609051	chr11	65102891	+	DPF2	Body		0.0715062	4.2093e-05	0.0233919
cg03253303	chr17	29753081	-	RAB11FIP4	Body		0.0503944	4.21698e-05	0.023405
cg24435669	chr1	15546149	-	TMEM51;TMEM51;TMEM51;TMEM51	Body;Body;Body;Body		0.040807	4.23522e-05	0.023463
cg11358405	chr15	91382972	+			Promoter_Associated	-0.114723	4.23895e-05	0.023463
cg24143221	chr6	31780526	-	HSPA1L	5'UTR	Unclassified_Cell_type_specific	0.0623642	4.24341e-05	0.023463
cg00737979	chr5	134990285	+	LOC340074	TSS1500		0.0427588	4.25023e-05	0.0234712
cg24929264	chr17	34325375	-	CCL15;CCL14-CCL15;CCL14-CCL15	Body;Body;Body		0.0378636	4.26078e-05	0.0234769
cg04860291	chr3	53286651	+	TKT;TKT;TKT	Body;Body;Body		-0.0912306	4.2643e-05	0.0234769
cg11184109	chr3	53164962	+	RFT1	TSS1500	Promoter_Associated	-0.102718	4.26727e-05	0.0234769
cg23363039	chr12	6056642	-	ANO2	TSS1500		0.043722	4.27707e-05	0.0235014
cg22093158	chr11	59383768	-	OSBP	TSS200	Promoter_Associated	0.063601	4.30491e-05	0.0235743
cg09314495	chr7	90454617	+	CDK14	Body		0.0719698	4.30799e-05	0.0235743
cg23015991	chr12	20556313	+	PDE3A	Body		0.0645202	4.31022e-05	0.0235743
cg19047868	chr17	46669485	-	LOC404266;HOXB5;LOC404266;LOC404266;LOC404266	TSS200;3'UTR;Body;TSS200;Body		-0.11131	4.31176e-05	0.0235743
cg04144521	chr2	191276183	+	MFSD6	5'UTR		-0.0597188	4.32213e-05	0.0235852
cg07635227	chr16	4714815	-	MGRN1;MGRN1;MGRN1;MGRN1	Body;Body;Body;Body	Promoter_Associated_Cell_type_specific	-0.119586	4.32446e-05	0.0235852
cg01921432	chr1	91182534	-	BARHL2	1stExon		-0.0828438	4.33502e-05	0.0236135
cg06858559	chr3	9291773	-	SRGAP3;SRGAP3	TSS1500;TSS1500	Promoter_Associated	-0.0890975	4.34729e-05	0.0236511
cg07392307	chr10	81319751	+	SFTPA2	5'UTR		0.0607618	4.36879e-05	0.0237387
cg21168781	chr9	135073345	+	NTNG2	Body	Gene_Associated_Cell_type_specific	0.0591071	4.38398e-05	0.0237919
cg07803836	chr17	891161	-				0.0340863	4.39402e-05	0.0238008
cg21609624	chr1	2822012	+			Unclassified_Cell_type_specific	0.0369803	4.40058e-05	0.0238008
cg03065107	chr2	31497155	+				0.0503052	4.40184e-05	0.0238008
cg12107247	chr17	75759464	+				0.0716892	4.41331e-05	0.0238335
cg01382864	chr2	220174251	+	PTPRN	TSS200		-0.077915	4.42941e-05	0.0238629
cg13868520	chr1	12139206	+	TNFRSF8	Body	Unclassified	0.0494484	4.42959e-05	0.0238629
cg04581537	chr12	52238169	-				0.038263	4.43907e-05	0.0238847
cg17945429	chr1	158174027	-			Unclassified_Cell_type_specific	0.0588393	4.44988e-05	0.0239136
cg15613991	chr7	5277080	+				-0.0943342	4.46327e-05	0.0239563
cg25374161	chr17	177475	+	RPH3AL	5'UTR		0.0625709	4.4802e-05	0.0239717
cg20349687	chr2	88927127	-	EIF2AK3	TSS200	Promoter_Associated	0.0658228	4.4836e-05	0.0239717
cg05658173	chr20	43377579	+	KCNK15	Body		0.0515531	4.48843e-05	0.0239717
cg06592027	chr5	38445220	+	EGFLAM;EGFLAM;EGFLAM;EGFLAM	Body;Body;TSS1500;Body		0.061582	4.49702e-05	0.0239717
cg03412153	chr10	13139217	-			Unclassified_Cell_type_specific	0.0557165	4.50026e-05	0.0239717
cg16124188	chr6	74647315	+				0.0562767	4.504e-05	0.0239717
cg18692507	chr13	36726031	+				0.0653838	4.50426e-05	0.0239717
cg07459248	chr17	77194008	+	HRNBP3	5'UTR		0.0709579	4.51202e-05	0.023984
cg19786983	chr15	88336651	-				0.0399138	4.52541e-05	0.0240262
cg04568265	chr1	118148087	+	FAM46C	TSS1500		0.0548863	4.54404e-05	0.024096
cg16638092	chr17	78800774	-	RPTOR;RPTOR	Body;Body		-0.0779138	4.57843e-05	0.0242133
cg05975710	chr11	73078836	-	ARHGEF17	3'UTR		0.0352936	4.5849e-05	0.0242133
cg02633609	chr15	68597823	-	ITGA11	Body		0.059365	4.59161e-05	0.0242133
cg13134802	chr17	48683821	+	CACNA1G;CACNA1G;CACNA1G;CACNA1G;CACNA1G;CACNA1G;CACNA1G;CACNA1G;CACNA1G;CACNA1G;CACNA1G;CACNA1G;CACNA1G;CACNA1G;CACNA1G	Body;Body;Body;3'UTR;Body;Body;Body;Body;Body;Body;Body;Body;Body;Body;Body		0.0419269	4.59388e-05	0.0242133
cg25711246	chr12	4917426	-	KCNA6	TSS1500		0.0507376	4.59782e-05	0.0242133
cg09988671	chr4	8351738	+				0.0561453	4.59969e-05	0.0242133
cg17687282	chr3	137851111	-	A4GNT;A4GNT	5'UTR;1stExon		0.05881	4.61008e-05	0.0242133
cg01022219	chr18	13641735	-	C18orf1;C18orf1;C18orf1;C18orf1;C18orf1;C18orf1	Body;Body;Body;Body;Body;Body		-0.0956284	4.61138e-05	0.0242133
cg12364136	chr7	158331217	-	PTPRN2;PTPRN2;PTPRN2	Body;Body;Body		0.0472271	4.61568e-05	0.0242133
cg11169102	chr5	170285840	+				0.0666781	4.63172e-05	0.0242507
cg01525376	chr1	32716212	-	LCK	TSS1500	Promoter_Associated	0.0322787	4.63856e-05	0.0242507
cg15073708	chr1	6204000	-	CHD5	Body		0.0361978	4.65557e-05	0.0242507
cg02417473	chr22	38434179	+				0.0392578	4.66774e-05	0.0242507
cg27210863	chr10	82299606	-	SH2D4B;SH2D4B	TSS1500;Body		0.0471675	4.67164e-05	0.0242507
cg23299807	chr17	19313486	+	RNF112	TSS1500		0.0483713	4.67298e-05	0.0242507
cg07171504	chr8	103662317	-	KLF10;KLF10	3'UTR;3'UTR		0.0536331	4.67402e-05	0.0242507
cg14846293	chr17	63557693	-	AXIN2;AXIN2	1stExon;5'UTR	Promoter_Associated	0.0525607	4.67501e-05	0.0242507
cg19409133	chr1	28843744	+	SNHG3-RCC1;RCC1;SNHG3-RCC1;RCC1;SNHG3-RCC1;RCC1	Body;TSS1500;Body;TSS1500;5'UTR;TSS1500		0.0549385	4.68119e-05	0.0242507
cg03219838	chr5	134672054	-	H2AFY;H2AFY;H2AFY;H2AFY	Body;Body;Body;Body		0.0444732	4.68293e-05	0.0242507
cg05981785	chr2	74210960	+				-0.0554214	4.68848e-05	0.0242507
cg12731325	chr17	7671330	-	DNAH2	Body		0.0451892	4.68893e-05	0.0242507
cg00251678	chr1	3305629	-	PRDM16;PRDM16	Body;Body		0.0337544	4.70272e-05	0.0242935
cg01780685	chr17	7099875	-	DLG4;DLG4	Body;Body		0.0451902	4.71993e-05	0.0242998
cg09156073	chr5	6491550	+	UBE2QL1	3'UTR		0.0668925	4.72e-05	0.0242998
cg26362272	chr1	22108717	+	USP48;USP48	Body;Body	Promoter_Associated	0.0874597	4.72468e-05	0.0242998
cg07563050	chr6	169830652	+				0.0498991	4.72603e-05	0.0242998
cg24951989	chr8	1129117	-				0.0616497	4.74714e-05	0.0243535
cg06187528	chr1	200330607	-				0.0431184	4.74753e-05	0.0243535
cg14287424	chr8	1850925	+	ARHGEF10	Body		0.0579412	4.75842e-05	0.0243626
cg19045013	chr2	241076024	+	MYEOV2;MYEOV2	TSS1500;TSS1500		0.0615479	4.76474e-05	0.0243626
cg01782024	chr1	91989267	+	CDC7;CDC7;CDC7	Body;Body;Body	Gene_Associated_Cell_type_specific	0.0534538	4.76679e-05	0.0243626
cg02534164	chr11	109930823	+				0.0742521	4.77144e-05	0.0243626
cg01553004	chr14	77495672	-	C14orf4	TSS1500		0.0641665	4.78684e-05	0.0243688
cg23325364	chr10	568840	+	DIP2C	Body		0.0374241	4.7917e-05	0.0243688
cg07609372	chr7	150885361	+	ASB10;ASB10;ASB10	TSS1500;TSS1500;TSS1500		0.045999	4.79311e-05	0.0243688
cg12019893	chr3	42950090	-	ZNF662;ZNF662	Body;Body		0.0719546	4.79481e-05	0.0243688
cg27444062	chr11	124546202	-	SPA17	Body		0.0378001	4.80147e-05	0.0243745
cg17460183	chr10	48370158	-	ZNF488	5'UTR		0.051199	4.81641e-05	0.0244222
cg07792978	chr16	56626178	+				0.0532858	4.83353e-05	0.0244808
cg03826247	chr3	61911607	+	PTPRG	Body		0.0657108	4.85283e-05	0.0245503
cg16393873	chr22	22726103	+				0.0520881	4.86931e-05	0.0246004
cg23370820	chr17	17987590	-				0.0370692	4.87391e-05	0.0246004
cg02124565	chr7	28469901	+	CREB5;CREB5	5'UTR;Body		0.0532606	4.88903e-05	0.0246358
cg05464506	chr2	420052	-				0.0626796	4.89212e-05	0.0246358
cg10576151	chr1	90229631	-			Promoter_Associated	0.0714938	4.90774e-05	0.0246699
cg01777812	chr4	90117697	-				0.0413266	4.91094e-05	0.0246699
cg10127921	chr12	66125776	+				0.0681615	4.91571e-05	0.0246699
cg15078838	chr2	28114349	+	BRE;RBKS;LOC100302650;BRE;BRE;BRE;BRE	5'UTR;TSS1500;TSS1500;5'UTR;5'UTR;5'UTR;5'UTR	Unclassified	-0.0921651	4.94074e-05	0.0247464
cg18461678	chr8	10472980	+	RP1L1	Body		0.0539927	4.9422e-05	0.0247464
cg05725666	chr12	2224644	+	CACNA1C;CACNA1C;CACNA1C;CACNA1C;CACNA1C;CACNA1C;CACNA1C;CACNA1C;CACNA1C;CACNA1C;CACNA1C;CACNA1C;CACNA1C;CACNA1C;CACNA1C;CACNA1C;CACNA1C;CACNA1C;CACNA1C;CACNA1C;CACNA1C;CACNA1C;CACNA1C	Body;Body;Body;Body;Body;Body;Body;Body;Body;Body;Body;Body;Body;Body;Body;Body;Body;Body;Body;Body;Body;Body;Body		0.0351358	4.96865e-05	0.0248297
cg08029014	chr13	52256202	+	WDFY2	Body		0.059551	4.98246e-05	0.0248297
cg27049654	chr1	54379886	-				0.0546005	4.98405e-05	0.0248297
cg01896761	chr3	13590444	-	FBLN2;FBLN2	TSS200;TSS200	Unclassified_Cell_type_specific	-0.0986835	4.98848e-05	0.0248297
cg08118354	chr9	35870488	+	OR13J1	TSS200		0.0472227	5.01389e-05	0.0248297
cg01055121	chr11	13388349	-	ARNTL;ARNTL;ARNTL	Body;Body;Body		0.0490396	5.01573e-05	0.0248297
cg27303185	chr22	22901267	+	PRAME;PRAME;LOC648691;PRAME;PRAME;PRAME	5'UTR;5'UTR;TSS1500;5'UTR;5'UTR;5'UTR		0.0627466	5.01648e-05	0.0248297
cg26113278	chr1	54484669	-	LDLRAD1	TSS1500		0.0549764	5.01943e-05	0.0248297
cg26766064	chr17	79099711	-	MIR657;AATK;MIR338	TSS1500;Body;Body		0.0395177	5.02932e-05	0.0248297
cg16362595	chr6	15305678	-	JARID2	Body	Promoter_Associated_Cell_type_specific	0.061065	5.02965e-05	0.0248297
cg27269492	chr3	45821536	+	SLC6A20;SLC6A20	Body;Body		0.0302763	5.03447e-05	0.0248297
ch.8.76350685F	chr8	76188130	+				0.058776	5.03773e-05	0.0248297
cg21205978	chr22	36044151	+	APOL6	TSS1500	Promoter_Associated	0.0653648	5.03935e-05	0.0248297
cg03835038	chr17	4475000	+				0.0561141	5.0414e-05	0.0248297
cg02257708	chr7	98989843	-	ARPC1B	Body	Gene_Associated_Cell_type_specific	0.04548	5.04586e-05	0.0248297
cg00068779	chr4	189956957	-				0.0550689	5.04909e-05	0.0248297
cg01161216	chr16	89939448	+	TCF25	TSS1500	Promoter_Associated	0.0707034	5.06982e-05	0.0248335
cg07917062	chr10	77517287	+				0.0405832	5.07411e-05	0.0248335
cg13086983	chr1	21664810	-	ECE1	Body		-0.0802291	5.07443e-05	0.0248335
cg15207662	chr5	175108315	-	HRH2;HRH2	5'UTR;TSS200		0.0639707	5.07465e-05	0.0248335
cg08481246	chr11	8284550	-	LMO1	Body	Unclassified	0.113797	5.07808e-05	0.0248335
cg00981928	chr7	56563152	-	DKFZp434L192	TSS1500		0.0536983	5.09605e-05	0.0248717
cg06193328	chr6	11711971	+				0.0809412	5.10178e-05	0.0248717
cg19782880	chr3	9757565	-	CPNE9	Body	Unclassified	-0.0912229	5.10284e-05	0.0248717
cg06736785	chr7	132260175	-	PLXNA4;PLXNA4;PLXNA4	5'UTR;5'UTR;5'UTR	Unclassified_Cell_type_specific	-0.0777958	5.12714e-05	0.0249454
cg07462448	chr10	115441840	-	CASP7;CASP7;CASP7;CASP7	5'UTR;5'UTR;5'UTR;5'UTR	Unclassified	0.084715	5.1293e-05	0.0249454
cg01385669	chr2	232230258	-				0.0439392	5.13742e-05	0.0249515
cg13947833	chr18	12434246	+				0.0560099	5.14189e-05	0.0249515
cg05066096	chr7	4781872	-	FOXK1	Body		0.0552626	5.15271e-05	0.0249542
cg21512179	chr2	85971548	+				0.0577347	5.15378e-05	0.0249542
cg07337385	chr5	150042314	-	MYOZ3;MYOZ3	5'UTR;5'UTR		0.0388782	5.16485e-05	0.0249803
cg02273889	chr5	123941379	-				0.0729372	5.179e-05	0.0250131
cg08123256	chr2	11074083	-				0.0412675	5.19282e-05	0.0250131
cg00563495	chr15	74489089	+	STRA6;STRA6;STRA6;STRA6;STRA6	Body;Body;Body;Body;Body		0.040482	5.19518e-05	0.0250131
cg27497928	chr7	143049069	+	CLCN1	3'UTR		0.0396867	5.20084e-05	0.0250131
cg27402591	chr11	62359004	+	TUT1	1stExon	Promoter_Associated	0.0532145	5.20293e-05	0.0250131
cg17245726	chr1	180541206	+			Unclassified_Cell_type_specific	0.068605	5.20779e-05	0.0250131
cg17072368	chr17	56004592	-				0.0756789	5.21724e-05	0.0250131
cg07710335	chr17	15151869	+	PMP22;PMP22;PMP22	Body;Body;Body	Unclassified_Cell_type_specific	0.0680173	5.22089e-05	0.0250131
cg06330324	chr22	31031670	-	SLC35E4	TSS200	Promoter_Associated	0.0744267	5.2272e-05	0.0250131
cg03211902	chr16	58069987	+	MMP15	Body		0.0422752	5.22847e-05	0.0250131
cg09108394	chr16	23850106	-	PRKCB;PRKCB	Body;Body	Unclassified_Cell_type_specific	0.0852367	5.24458e-05	0.0250629
cg12547038	chr17	26662754	-	TNFAIP1;TNFAIP1;IFT20	5'UTR;1stExon;TSS1500	Promoter_Associated	0.0412344	5.25696e-05	0.0250949
cg24520862	chr11	75943228	+			Unclassified_Cell_type_specific	0.0502612	5.2699e-05	0.0251117
cg21480605	chr15	44092671	-	SERINC4;C15orf63;C15orf63	TSS1500;1stExon;5'UTR	Promoter_Associated	0.0495883	5.27189e-05	0.0251117
cg06530558	chr15	54304778	+	UNC13C	TSS1500		0.0618047	5.2996e-05	0.0251795
cg07371628	chr10	49811797	+	ARHGAP22	Body		0.0558262	5.30489e-05	0.0251795
cg09914304	chr10	72362292	-	PRF1;PRF1	5'UTR;5'UTR	Unclassified_Cell_type_specific	0.0402858	5.3076e-05	0.0251795
cg14955531	chr3	44773236	+	ZNF501	5'UTR		0.0507722	5.30901e-05	0.0251795
cg14055502	chr9	93658226	-	SYK;SYK;SYK;SYK	Body;Body;3'UTR;3'UTR		0.0581785	5.3276e-05	0.0252404
cg10527635	chr3	43389351	+	SNRK;SNRK	Body;Body		0.0358321	5.34976e-05	0.0252936
cg24251218	chr11	10347429	+				0.0578467	5.35031e-05	0.0252936
cg01810575	chr17	79415682	-	BAHCC1	Body		0.0523747	5.35883e-05	0.0253039
cg13992008	chr9	130739838	+	FAM102A	Body		0.0617824	5.3676e-05	0.0253039
cg16024891	chr17	2839082	-	RAP1GAP2;RAP1GAP2	Body;Body		-0.0782443	5.36974e-05	0.0253039
cg22439792	chr1	156613060	+	BCAN;BCAN	5'UTR;5'UTR	Unclassified_Cell_type_specific	0.0638471	5.3805e-05	0.0253181
cg06892898	chr7	37024713	-	ELMO1;ELMO1;ELMO1	Body;TSS200;5'UTR		-0.0706855	5.38934e-05	0.0253181
cg14792031	chr13	41707137	-	KBTBD6	TSS1500	Promoter_Associated_Cell_type_specific	0.0551281	5.40394e-05	0.0253181
cg14538055	chr11	66035834	-	RAB1B	TSS1500	Promoter_Associated	0.0458434	5.40886e-05	0.0253181
cg18113803	chr1	220977858	+	MOSC1	Body	Unclassified_Cell_type_specific	0.0547059	5.41487e-05	0.0253181
cg20055426	chr12	127211421	-				-0.0785062	5.41862e-05	0.0253181
cg26476925	chr19	45245446	+				-0.0589808	5.43135e-05	0.0253181
cg13815684	chr6	31540440	+	LTA;LTA	5'UTR;5'UTR	Promoter_Associated	0.0714217	5.43333e-05	0.0253181
cg09637172	chr6	31545252	+	TNF	Body		0.11336	5.43364e-05	0.0253181
cg02707840	chr11	59610635	+	GIF	Body		0.0495352	5.43709e-05	0.0253181
cg23005797	chr2	10302462	-	C2orf48	Body		0.0929075	5.43827e-05	0.0253181
cg12582959	chr19	56159199	-	CCDC106;CCDC106	5'UTR;1stExon	Promoter_Associated	-0.0634098	5.44862e-05	0.0253181
cg08233088	chr15	55489563	+	RSL24D1	TSS1500	Promoter_Associated	0.0425229	5.45582e-05	0.0253181
cg11839095	chr12	130599729	-				0.0426449	5.45712e-05	0.0253181
cg03520136	chr2	158851300	-	UPP2	TSS1500		0.0578245	5.45904e-05	0.0253181
cg06852309	chr19	18084497	+	KCNN1	5'UTR		0.0344875	5.46537e-05	0.0253208
cg05891548	chr19	42134620	+	CEACAM4	TSS1500		0.0613066	5.49023e-05	0.0253773
cg13416901	chr9	136019673	-	RALGDS	Body	Promoter_Associated	0.0717283	5.50203e-05	0.0253773
cg20934416	chr5	17444401	-				-0.111794	5.51308e-05	0.0253773
cg08006727	chr9	116061614	-	RNF183	TSS1500		0.0528815	5.51311e-05	0.0253773
cg25844587	chr15	91586374	+				0.069495	5.51424e-05	0.0253773
cg06476693	chr11	130283454	+	ADAMTS8	Body		0.0487345	5.51579e-05	0.0253773
cg02385474	chr1	233394797	+	PCNXL2	Body		0.0628801	5.51832e-05	0.0253773
cg10211891	chr6	33141687	+	COL11A2;COL11A2;COL11A2	Body;Body;Body		0.0438206	5.53034e-05	0.0253773
cg14410738	chr14	81687959	-	GTF2A1;GTF2A1	TSS1500;TSS1500		0.0384259	5.53436e-05	0.0253773
cg08826152	chr17	15869607	-	ADORA2B	Body	Unclassified_Cell_type_specific	-0.0922231	5.53523e-05	0.0253773
cg04217380	chr7	43489558	-	HECW1	Body		0.0525479	5.55977e-05	0.0254212
cg05033369	chr1	161676469	+	FCRLA	TSS1500		0.0495937	5.56999e-05	0.0254212
cg24055703	chr20	46417680	-				0.0519722	5.57142e-05	0.0254212
cg16426366	chr8	1919236	+				0.0536498	5.57161e-05	0.0254212
cg21788624	chr2	20251350	+	LAPTM4A;LAPTM4A	5'UTR;1stExon	Promoter_Associated	0.063094	5.57368e-05	0.0254212
cg20610654	chr8	1708447	+			Unclassified_Cell_type_specific	0.0609192	5.5933e-05	0.0254843
cg00335744	chr5	95298673	-	ELL2	TSS1500		0.0501703	5.62684e-05	0.0256106
cg09452568	chr5	54275198	-	ESM1;ESM1	Body;Body		-0.0928276	5.63974e-05	0.0256427
cg21943117	chr1	2840308	+				0.0419315	5.64816e-05	0.0256545
cg17634067	chr17	29872927	+				0.0566408	5.67886e-05	0.0257636
cg10340048	chr8	74258684	+				0.0725967	5.68387e-05	0.0257636
cg00714564	chr3	111842345	+	GCET2;GCET2	Body;Body		0.0483077	5.69104e-05	0.0257695
cg11314668	chr7	155794752	+				0.0455709	5.70038e-05	0.025771
cg06389950	chr16	75240536	-	CTRB2	Body		0.0360859	5.70832e-05	0.025771
cg27478913	chr11	134794886	-				-0.0539794	5.71551e-05	0.025771
cg04955914	chr2	220040571	-	C2orf24	Body		0.0357045	5.72371e-05	0.025771
cg24427915	chr6	5091024	-				0.0894123	5.72461e-05	0.025771
cg08047482	chr19	11449933	+	RAB3D	5'UTR	Promoter_Associated	-0.0925571	5.7276e-05	0.025771
cg15645728	chr1	4662148	-				0.0494303	5.7364e-05	0.025771
cg05299836	chr16	31119067	-	BCKDK;BCKDK	TSS1500;TSS1500	Promoter_Associated	0.0458055	5.73821e-05	0.025771
cg11117531	chr17	1613239	+	TLCD2	Body	Unclassified_Cell_type_specific	0.0411378	5.74437e-05	0.0257724
cg22507023	chr17	55946195	-	CUEDC1	Body	Unclassified	-0.0652339	5.78131e-05	0.025886
cg23784413	chr8	144941801	+	EPPK1	1stExon	Unclassified_Cell_type_specific	0.0415797	5.78147e-05	0.025886
cg02517919	chr5	32313281	+	MTMR12	TSS200	Promoter_Associated	0.0476588	5.79601e-05	0.025905
cg22482700	chr1	68594186	-	GPR177;GPR177	Body;Body		0.0481215	5.81096e-05	0.025905
cg04138591	chr7	4347982	+				-0.0621818	5.81502e-05	0.025905
cg05132828	chr12	123560479	-	PITPNM2	5'UTR	Promoter_Associated_Cell_type_specific	0.045417	5.8194e-05	0.025905
cg08655330	chr1	19132135	+				0.0387176	5.82502e-05	0.025905
cg15526535	chr1	12238546	-	TNFRSF1B	Body	Promoter_Associated_Cell_type_specific	0.0582852	5.83051e-05	0.025905
cg09104284	chr16	90050102	+	AFG3L1;AFG3L1;AFG3L1	Body;Body;Body		0.0815333	5.83101e-05	0.025905
cg21526343	chr7	86974861	+	TP53TG1;CROT;CROT;CROT	TSS200;TSS200;TSS200;TSS200	Unclassified	0.0306343	5.83661e-05	0.025905
cg19936812	chr5	55966061	-			Promoter_Associated	0.0571944	5.8461e-05	0.025905
cg01196079	chr1	3201858	+	PRDM16;PRDM16	Body;Body		0.03523	5.84689e-05	0.025905
cg10540110	chr1	202775609	-	KDM5B	Body		-0.080687	5.86109e-05	0.025905
cg05544715	chr2	1426301	+	TPO;TPO;TPO;TPO	Body;Body;Body;Body		-0.0472275	5.86191e-05	0.025905
cg01154353	chr13	44953908	-	SERP2	Body		0.0509392	5.86222e-05	0.025905
cg14604584	chr9	137439199	-				-0.0598666	5.88723e-05	0.0259577
cg25080973	chr11	8743670	-	ST5;ST5;ST5	Body;Body;Body		0.0392609	5.89916e-05	0.0259577
cg02617919	chr10	11504898	+	USP6NL;USP6NL	Body;Body		0.0354525	5.90377e-05	0.0259577
cg02854972	chr4	8327406	+				0.0545956	5.90707e-05	0.0259577
cg13457462	chr8	49801972	+				0.0345064	5.91385e-05	0.0259577
cg04988487	chr15	57611637	+				0.0404984	5.926e-05	0.0259577
cg06491415	chr6	166825479	-	RPS6KA2;RPS6KA2	3'UTR;3'UTR	Unclassified_Cell_type_specific	0.0464532	5.93638e-05	0.0259577
cg02807882	chr6	125534847	+	TPD52L1;TPD52L1;TPD52L1;TPD52L1	5'UTR;Body;Body;Body		0.0777303	5.93939e-05	0.0259577
cg18161890	chr12	52995250	-	KRT72;KRT72;KRT72;KRT72;KRT72;KRT72	1stExon;5'UTR;1stExon;5'UTR;1stExon;5'UTR	Unclassified_Cell_type_specific	-0.0832083	5.94045e-05	0.0259577
cg14453187	chr2	129492760	-				-0.0811731	5.94697e-05	0.0259577
cg25231776	chr8	10480438	-	RP1L1	Body		0.0480797	5.95744e-05	0.0259577
cg15241471	chr18	47817333	+				0.0590273	5.96321e-05	0.0259577
cg23256829	chr10	134229731	-	PWWP2B;PWWP2B	3'UTR;Body		0.0421938	5.96384e-05	0.0259577
cg00206161	chr16	89966879	+	TCF25	Body		0.0550212	5.96602e-05	0.0259577
cg17304531	chr3	197401639	-	MIR922;KIAA0226;KIAA0226	TSS200;3'UTR;3'UTR	Unclassified_Cell_type_specific	0.0581223	5.96773e-05	0.0259577
cg27410595	chr11	119995754	+	TRIM29	Body		0.0573233	5.98106e-05	0.0259577
cg09108532	chr11	76481977	-				0.035391	5.98488e-05	0.0259577
cg22600043	chr8	109095991	-	RSPO2	TSS200		-0.0619209	5.9883e-05	0.0259577
cg18258770	chr4	90757814	+	SNCA;SNCA;SNCA;SNCA	5'UTR;5'UTR;5'UTR;5'UTR	Unclassified_Cell_type_specific	0.0445046	5.99228e-05	0.0259577
cg12413566	chr3	39235366	-	XIRP1	TSS1500		0.0426961	5.99907e-05	0.0259577
cg12012356	chr21	30446241	-	CCT8	TSS1500	Promoter_Associated	0.0478318	6.00267e-05	0.0259577
cg25099516	chr1	48288813	-				0.0401009	6.0075e-05	0.0259577
cg23221723	chr8	22963367	-	TNFRSF10C	Body		-0.0766729	6.0098e-05	0.0259577
cg07964754	chr16	84650202	+	COTL1	Body	Promoter_Associated_Cell_type_specific	0.0937652	6.04807e-05	0.0260732
cg19650573	chr15	68623032	+	ITGA11	Body		0.0595464	6.04886e-05	0.0260732
cg11606261	chr12	53775336	-	SP1;SP1	5'UTR;Body	Promoter_Associated	-0.0937638	6.05748e-05	0.0260732
cg21505925	chr21	38807423	+	DYRK1A;DYRK1A;DYRK1A;DYRK1A;DYRK1A	Body;Body;Body;Body;Body		-0.0994934	6.06874e-05	0.0260732
cg04832411	chr16	25124806	+	LCMT1;LCMT1	Body;Body		0.0305466	6.07066e-05	0.0260732
cg10844118	chr14	58764924	+	FLJ31306;ARID4A;FLJ31306;ARID4A;ARID4A	TSS200;TSS1500;TSS200;TSS1500;TSS1500	Promoter_Associated	0.0417326	6.07207e-05	0.0260732
cg19314777	chr1	235477322	-	ARID4B;ARID4B	Body;Body		0.0633744	6.09789e-05	0.0261585
cg04345034	chr15	70797389	+			Unclassified	-0.0700653	6.11301e-05	0.0261786
cg18421840	chr7	31099814	+	ADCYAP1R1	5'UTR		0.0401206	6.12101e-05	0.0261786
cg18163699	chr11	61659072	+	FADS3	TSS200	Promoter_Associated	0.0613806	6.12143e-05	0.0261786
cg03550002	chr5	94890897	-	TTC37;ARSK;ARSK	TSS1500;5'UTR;1stExon	Promoter_Associated	0.0439877	6.1332e-05	0.0261786
cg13002809	chr4	26362792	+	RBPJ;RBPJ;RBPJ;RBPJ	Body;Body;5'UTR;Body	Unclassified	0.0437744	6.14282e-05	0.0261786
cg07296256	chr13	113438010	-	ATP11A;ATP11A	Body;Body		-0.0693552	6.14585e-05	0.0261786
cg16473797	chr20	61755045	-				0.0481821	6.14661e-05	0.0261786
cg01714756	chr14	94780400	+	SERPINA6	Body		0.0381893	6.15137e-05	0.0261786
cg16879895	chr13	79236684	+				0.0773349	6.1561e-05	0.0261786
cg19411729	chr17	34207663	+	CCL5	TSS1500		0.0546173	6.16909e-05	0.026202
cg24211994	chr2	47905207	-				0.0590863	6.1788e-05	0.026202
cg13322252	chr1	15392793	-	KIAA1026;KIAA1026;KIAA1026;KIAA1026;KIAA1026	Body;3'UTR;3'UTR;3'UTR;3'UTR		0.0795529	6.19237e-05	0.026202
cg10111352	chr16	16082095	-	ABCC1;ABCC1;ABCC1;ABCC1;ABCC1	Body;Body;Body;Body;Body		-0.0636324	6.20053e-05	0.026202
cg13635516	chr20	31123396	+			Unclassified	0.0401334	6.20291e-05	0.026202
cg24112097	chr22	50196862	-	BRD1	Body		0.0451507	6.20308e-05	0.026202
cg02753719	chr17	66657633	-				0.0586964	6.20328e-05	0.026202
cg26752663	chr2	25142016	+	ADCY3;ADCY3	5'UTR;1stExon		0.0546272	6.22177e-05	0.0262063
cg07119168	chr14	65225253	+	SPTB	Body		0.0670009	6.22242e-05	0.0262063
cg04620291	chr8	101162648	-	POLR2K	TSS200	Promoter_Associated	0.0377015	6.23478e-05	0.0262063
cg12011522	chr2	179192421	+	OSBPL6;OSBPL6	Body;Body		0.049378	6.23492e-05	0.0262063
cg03580107	chr1	1854473	-			Unclassified_Cell_type_specific	0.0449796	6.24453e-05	0.0262063
cg21244086	chr15	45479462	+	SHF	Body	Unclassified_Cell_type_specific	-0.084411	6.24671e-05	0.0262063
cg16638248	chr11	10596059	+	MRVI1;MRVI1;MRVI1;MRVI1	3'UTR;3'UTR;3'UTR;3'UTR		0.0411637	6.24769e-05	0.0262063
cg09146459	chr6	32921200	-	HLA-DMA	TSS1500	Promoter_Associated	-0.0891967	6.26273e-05	0.0262063
cg15334916	chr10	71563776	+	COL13A1;COL13A1;COL13A1;COL13A1;COL13A1;COL13A1;COL13A1;COL13A1;COL13A1;COL13A1;COL13A1;COL13A1;COL13A1;COL13A1;COL13A1;COL13A1;COL13A1;COL13A1;COL13A1;COL13A1	Body;Body;Body;Body;Body;Body;Body;Body;Body;Body;Body;Body;Body;Body;Body;Body;Body;Body;Body;Body		0.040305	6.26332e-05	0.0262063
cg23861841	chr2	1820433	+	MYT1L	Body		0.0409571	6.26383e-05	0.0262063
cg06430509	chr21	44853470	+			Unclassified	0.0719103	6.27688e-05	0.0262269
cg07594831	chr8	101315560	+	RNF19A;RNF19A	5'UTR;TSS200		-0.0858138	6.28069e-05	0.0262269
cg21706343	chr11	62521476	+	ZBTB3	1stExon	Promoter_Associated	0.0579573	6.29751e-05	0.0262723
cg15816712	chr8	72630628	+				0.0718523	6.3079e-05	0.0262907
cg11918073	chr2	129493539	+				0.0486291	6.32135e-05	0.0263021
cg11847702	chr11	69192623	+				0.05832	6.32763e-05	0.0263021
cg05945665	chr5	153986184	+				0.0514948	6.32857e-05	0.0263021
cg26562691	chr16	23850404	+	PRKCB;PRKCB	Body;Body		0.112703	6.34292e-05	0.0263369
cg25053018	chr2	173477995	+				0.0641795	6.38211e-05	0.0264575
cg05867307	chr4	144106066	-	USP38	TSS200	Promoter_Associated	0.0586691	6.38399e-05	0.0264575
cg24311693	chr6	33147578	+	COL11A2;COL11A2;COL11A2	Body;Body;Body		0.0474748	6.39092e-05	0.0264611
cg01850135	chr16	4516078	+	NMRAL1	Body	Gene_Associated_Cell_type_specific	0.0870803	6.39688e-05	0.0264611
cg02603756	chr11	75909015	+	WNT11	Body		0.0446747	6.40412e-05	0.0264661
cg00706833	chr20	56239154	-	PMEPA1;PMEPA1;PMEPA1;PMEPA1	5'UTR;5'UTR;Body;Body		0.0501243	6.41804e-05	0.0264988
cg04551630	chr5	90334399	+	GPR98;GPR98	Body;Body		0.0418875	6.42659e-05	0.0265092
cg17164905	chr1	27931310	-	AHDC1	TSS1500		-0.0854338	6.43573e-05	0.0265183
cg20138458	chr18	74110979	-	ZNF516	Body	Gene_Associated_Cell_type_specific	-0.06726	6.44483e-05	0.0265183
cg17249210	chr10	103113752	-	BTRC;BTRC	TSS200;TSS200	Promoter_Associated	0.0356643	6.44687e-05	0.0265183
cg21344746	chr10	80831230	-	ZMIZ1	5'UTR		-0.0925673	6.45407e-05	0.0265231
cg22082868	chr11	64068146	-	C11orf20	Body	Unclassified	0.0471035	6.4747e-05	0.0265433
cg11152384	chr11	68934300	-			Unclassified	-0.112303	6.47531e-05	0.0265433
cg00846043	chr3	37760790	-	ITGA9	Body		0.0497138	6.47706e-05	0.0265433
cg14628914	chr6	24659344	-	TTRAP	Body		-0.059965	6.48802e-05	0.0265635
cg07581257	chr14	102505802	+	DYNC1H1	Body		0.0572309	6.52155e-05	0.0266759
cg08071130	chr3	49228568	-	LOC646498	TSS1500		0.0474588	6.53383e-05	0.0267013
cg24079727	chr15	57317980	+	TCF12;TCF12;TCF12;TCF12	Body;Body;Body;Body		-0.0968287	6.54451e-05	0.0267059
cg23944102	chr22	45330386	+	PHF21B;PHF21B	Body;Body		0.0294517	6.54708e-05	0.0267059
cg19303524	chr12	67040901	-	GRIP1	Body		0.0517564	6.57816e-05	0.0267956
cg10547761	chr20	5829461	-	C20orf196	Body	Unclassified_Cell_type_specific	0.0579309	6.58517e-05	0.0267956
cg25353468	chr7	11091695	-	PHF14;PHF14	Body;Body		-0.0472747	6.59699e-05	0.0267956
cg02220617	chr14	102312533	-	PPP2R5C;PPP2R5C;PPP2R5C;PPP2R5C;PPP2R5C	Body;Body;Body;Body;Body		0.0441609	6.59818e-05	0.0267956
cg02115781	chr2	172175273	-	METTL8	3'UTR	Gene_Associated	0.0727441	6.59951e-05	0.0267956
cg09641622	chr22	18564208	+	PEX26;PEX26	Body;Body		0.0411635	6.61649e-05	0.0268218
cg19215266	chr10	35417163	+	CREM;CREM;CREM;CREM;CREM;CREM	5'UTR;5'UTR;5'UTR;5'UTR;5'UTR;5'UTR	Promoter_Associated	0.0442442	6.61814e-05	0.0268218
cg03169242	chr11	9638619	+			Unclassified_Cell_type_specific	0.0368837	6.62489e-05	0.0268244
cg12526346	chr12	14518974	-	ATF7IP	5'UTR	Promoter_Associated	0.0413806	6.64079e-05	0.026838
cg14212360	chr4	89302999	+	HERC6;HERC6	Body;Body	Unclassified_Cell_type_specific	0.0574988	6.64315e-05	0.026838
cg17861458	chr10	536227	+	DIP2C	Body		0.0431692	6.65228e-05	0.026838
cg06272045	chr15	99979059	+			Unclassified_Cell_type_specific	0.0660061	6.65263e-05	0.026838
cg13542368	chr10	95049539	-			Unclassified	0.0604011	6.66772e-05	0.0268742
cg03383886	chr7	156336617	-				-0.047568	6.67577e-05	0.026882
cg17357062	chr9	137810348	-	FCN1	TSS1500		0.0561835	6.70381e-05	0.0269703
cg23093870	chr15	69853853	-	LOC145837	TSS1500		0.0549268	6.71435e-05	0.0269864
cg07862129	chr10	82122651	+	DYDC2	Body		0.0431425	6.72008e-05	0.0269864
cg05392293	chr10	13911331	-	FRMD4A	Body		0.0770682	6.72826e-05	0.0269946
cg17369091	chr15	89164389	-	AEN	TSS200	Promoter_Associated	0.0362285	6.75132e-05	0.0270625
cg20305578	chr8	1908301	+				-0.0681887	6.7739e-05	0.0271283
cg17789713	chr2	164571035	-	FIGN	Body		0.0554414	6.79543e-05	0.0271693
cg05383332	chr14	74804420	+				0.056853	6.80032e-05	0.0271693
cg07564061	chr17	5389550	+	DERL2;MIS12	TSS200;TSS1500	Promoter_Associated	0.0397368	6.80934e-05	0.0271693
cg14055004	chr2	241860995	-			Unclassified	0.0363748	6.82392e-05	0.0271693
cg14277925	chr11	859532	+	TSPAN4;TSPAN4;TSPAN4;TSPAN4;TSPAN4;TSPAN4;TSPAN4	5'UTR;Body;Body;Body;Body;Body;Body		-0.0748467	6.82617e-05	0.0271693
cg04163638	chr2	16832247	-	FAM49A	5'UTR		0.0681442	6.83102e-05	0.0271693
cg04797323	chr12	93966978	-	SOCS2	Body		-0.0988298	6.83263e-05	0.0271693
cg06102602	chr12	96895446	-				-0.096993	6.83387e-05	0.0271693
cg05519606	chr6	143176015	+	HIVEP2	5'UTR		0.0633941	6.84396e-05	0.0271693
cg24878051	chr1	3305115	+	PRDM16;PRDM16	Body;Body	Unclassified_Cell_type_specific	0.0632826	6.84844e-05	0.0271693
cg11071202	chr14	88462554	+				-0.0840491	6.85647e-05	0.0271693
cg14979301	chr5	42994123	-			Promoter_Associated	0.052757	6.86046e-05	0.0271693
cg14530382	chr19	6753525	-	SH2D3A	Body	Promoter_Associated	-0.122429	6.87324e-05	0.0271693
cg04100124	chr10	69611755	+				-0.0731538	6.891e-05	0.0271693
cg27295342	chr3	195849368	+				-0.0977733	6.89111e-05	0.0271693
cg09335647	chr7	147097440	+	MIR548I4;CNTNAP2	Body;Body		0.0368392	6.89228e-05	0.0271693
cg06948222	chr16	87958493	-	CA5A	Body		0.0499702	6.8941e-05	0.0271693
cg21422361	chr7	1884392	-	MAD1L1;MAD1L1;MAD1L1	Body;Body;Body	Unclassified_Cell_type_specific	-0.0920019	6.90478e-05	0.0271693
cg06099439	chr1	3146905	+	PRDM16;PRDM16	Body;Body	Unclassified_Cell_type_specific	0.0384704	6.90705e-05	0.0271693
cg24998078	chr1	239549600	-				0.0548753	6.90762e-05	0.0271693
cg11378052	chr14	74027058	+	HEATR4	TSS1500		0.0510437	6.92864e-05	0.0272277
cg04554613	chr2	169945470	-	DHRS9;DHRS9;DHRS9;DHRS9	Body;Body;Body;Body		0.0647591	6.93922e-05	0.027245
cg07376232	chr11	118084920	+	AMICA1;AMICA1	Body;TSS1500		-0.0814016	6.96214e-05	0.0272968
cg01823925	chr5	156967901	-	ADAM19	Body	Unclassified	0.0586021	6.96663e-05	0.0272968
cg12018809	chr12	6745171	-	LPAR5;LPAR5	1stExon;5'UTR	Unclassified	0.043033	6.97411e-05	0.0272968
cg00475131	chr19	41117096	-	LTBP4;LTBP4;LTBP4	Body;Body;Body		0.0467944	6.97805e-05	0.0272968
cg09207077	chr10	62708202	+	RHOBTB1;RHOBTB1	Body;Body		0.0447592	6.98344e-05	0.0272968
cg00808648	chr14	105779910	-	PACS2;PACS2	TSS1500;TSS1500		-0.0700575	6.99937e-05	0.0273348
cg05151228	chr1	110752952	+	KCNC4;KCNC4;KCNC4	TSS1500;TSS1500;TSS1500	Promoter_Associated	0.039741	7.02718e-05	0.0274133
cg22242148	chr15	74215283	+				-0.106894	7.04883e-05	0.0274133
cg18428825	chr10	80394069	-				0.0651923	7.05566e-05	0.0274133
cg14332524	chr14	65770225	+			Unclassified_Cell_type_specific	0.0720123	7.06451e-05	0.0274133
cg13654902	chr19	38853053	+	CATSPERG	Body	Promoter_Associated	0.0590818	7.06457e-05	0.0274133
cg00221718	chr3	128914668	-				-0.0714277	7.06597e-05	0.0274133
cg02769705	chr1	202975059	-	TMEM183B;TMEM183A	TSS1500;TSS1500		-0.0883777	7.07758e-05	0.0274133
cg13404688	chr10	89876324	+				-0.0843689	7.07806e-05	0.0274133
cg19802564	chr17	61561470	-	ACE;ACE	Body;TSS1500		0.0408035	7.0861e-05	0.0274133
cg21911000	chr2	204599104	+	CD28	Body		0.0480406	7.10092e-05	0.0274133
cg24020152	chr4	154419554	+	KIAA0922;KIAA0922	Body;Body		0.0822285	7.10299e-05	0.0274133
cg26055446	chr6	33245990	+	B3GALT4	1stExon	Promoter_Associated	0.028106	7.10476e-05	0.0274133
cg04241863	chr8	18067331	+	NAT1;NAT1;NAT1;NAT1;NAT1;NAT1;NAT1;NAT1	TSS1500;TSS1500;TSS1500;TSS1500;TSS1500;TSS1500;TSS1500;5'UTR	Promoter_Associated_Cell_type_specific	-0.0794836	7.10918e-05	0.0274133
cg06266100	chr3	8564151	+	LMCD1	Body		0.0382633	7.11088e-05	0.0274133
cg24938761	chr19	2091406	-	MOBKL2A	5'UTR		-0.0795826	7.14615e-05	0.0274133
cg09046309	chr20	45947226	+	ZMYND8;LOC100131496;ZMYND8;ZMYND8	Body;TSS200;Body;Body		-0.0992326	7.14792e-05	0.0274133
cg26894807	chr1	145828001	+	GPR89A;GPR89A	TSS1500;TSS1500		0.0671617	7.1524e-05	0.0274133
cg01814191	chr12	89744524	-	DUSP6;DUSP6	Body;Body		-0.0899127	7.15561e-05	0.0274133
cg00522935	chr12	1964603	+	CACNA2D4	Body		0.0490359	7.15586e-05	0.0274133
cg02912371	chr1	205913859	+	SLC26A9;SLC26A9	TSS1500;TSS1500		0.0434913	7.15831e-05	0.0274133
cg08362210	chr7	27209828	+	MIR196B	TSS1500	Unclassified_Cell_type_specific	-0.0619067	7.17053e-05	0.0274133
cg12927730	chr2	97260774	-	KIAA1310;KIAA1310	3'UTR;3'UTR	Promoter_Associated_Cell_type_specific	0.0484934	7.1728e-05	0.0274133
cg06960700	chr6	167167603	-	RPS6KA2	Body		0.060549	7.17351e-05	0.0274133
cg07385388	chr17	110138	-	RPH3AL	Body		0.037064	7.17486e-05	0.0274133
cg01235172	chr7	157451618	+	PTPRN2;PTPRN2;PTPRN2	Body;Body;Body	Unclassified_Cell_type_specific	0.041352	7.17519e-05	0.0274133
cg07802612	chr10	49750078	+	ARHGAP22	Body		0.0348533	7.18271e-05	0.0274183
cg23297413	chr5	10636139	-	ANKRD33B	Body		0.0566787	7.19076e-05	0.0274252
cg13915752	chr6	111132613	-	CDK19	Body		0.0539521	7.20579e-05	0.027428
cg15007123	chr12	111798634	-	FAM109A	3'UTR		0.039291	7.20981e-05	0.027428
cg03603918	chr5	96293389	+	LNPEP;LNPEP	Body;TSS1500		0.0669271	7.21018e-05	0.027428
cg16477879	chr2	239348171	-	ASB1	Body	Promoter_Associated	0.0710005	7.22433e-05	0.0274581
cg14313576	chr3	134339988	-	KY	Body		0.057876	7.23117e-05	0.0274603
cg25554496	chr17	63036095	-	GNA13	Body	Unclassified	0.0840223	7.2491e-05	0.0275047
cg26518580	chr1	111742515	-	DENND2D	Body		0.0566445	7.26928e-05	0.0275575
cg12072789	chr1	110735112	+	SLC6A17	Body		0.0398066	7.28314e-05	0.0275863
cg14505299	chr7	51344674	+	COBL	Body		0.0589644	7.29055e-05	0.0275906
cg02324835	chr8	28919075	+			Promoter_Associated	0.0622905	7.31809e-05	0.0276511
cg15563070	chr3	193450115	+				0.0471059	7.31909e-05	0.0276511
cg18079355	chr5	74331325	-				0.0587025	7.33216e-05	0.0276767
cg21253742	chr15	85305079	-	ZNF592	5'UTR	Unclassified_Cell_type_specific	0.0709636	7.35161e-05	0.0277248
cg11304968	chr21	44016194	+				0.0462894	7.36046e-05	0.0277248
cg19603100	chr14	101489985	-	MIR299;MIR380	TSS200;TSS1500		0.0429616	7.3638e-05	0.0277248
cg10855540	chr11	110056594	+				0.0494942	7.3963e-05	0.027792
cg00928751	chr17	68172571	+	KCNJ2	3'UTR		0.0624583	7.40029e-05	0.027792
cg15006828	chr20	45081360	-				0.0704969	7.4006e-05	0.027792
cg00171290	chr7	1160746	+	C7orf50;C7orf50;C7orf50	Body;Body;Body		-0.0486521	7.41892e-05	0.0278371
cg10100256	chr8	143780576	+	LY6K;LY6K;LY6K	TSS1500;TSS1500;TSS1500		0.0384938	7.45185e-05	0.0279368
cg10680210	chr11	64107158	-	CCDC88B	TSS1500	Promoter_Associated	0.0642966	7.47134e-05	0.0279525
cg27180671	chr17	65527566	+	PITPNC1;PITPNC1	Body;Body	Unclassified_Cell_type_specific	0.0714016	7.48122e-05	0.0279525
cg03309308	chr16	68525329	+				0.0347572	7.48256e-05	0.0279525
cg12774432	chr7	141438008	-	SSBP1;FLJ40852	TSS200;Body	Promoter_Associated	0.057125	7.48308e-05	0.0279525
cg04134528	chr5	126424797	-				0.0497313	7.49407e-05	0.0279525
cg14961117	chr10	71632008	-	COL13A1;COL13A1;COL13A1;COL13A1;COL13A1;COL13A1;COL13A1;COL13A1;COL13A1;COL13A1;COL13A1;COL13A1;COL13A1;COL13A1;COL13A1;COL13A1;COL13A1;COL13A1;COL13A1;COL13A1	Body;Body;Body;Body;Body;Body;Body;Body;Body;Body;Body;Body;Body;Body;Body;Body;Body;Body;Body;Body		0.0389386	7.49414e-05	0.0279525
cg25539435	chr13	22032727	+	ZDHHC20	Body	Promoter_Associated	0.0653881	7.5137e-05	0.0279761
cg27280688	chr21	43823809	+	UBASH3A;UBASH3A	TSS1500;TSS1500	Unclassified_Cell_type_specific	0.0733962	7.51433e-05	0.0279761
cg04453371	chr10	30496461	+				0.0438592	7.52036e-05	0.0279761
cg12415917	chr11	6047917	-	OR56A1;OR56A1	3'UTR;1stExon		0.0593742	7.5259e-05	0.0279761
cg23217386	chr11	5653254	+	TRIM34;TRIM34;TRIM34;TRIM6-TRIM34;TRIM34	5'UTR;5'UTR;TSS1500;Body;5'UTR		0.0702158	7.53228e-05	0.0279762
cg08247866	chr1	3096529	+	PRDM16;PRDM16	Body;Body		0.0395393	7.5423e-05	0.027978
cg19843457	chr12	132288611	-				-0.0786983	7.55443e-05	0.027978
cg19056004	chr12	7023262	-	LRRC23;ENO2;LRRC23;LRRC23	3'UTR;TSS1500;3'UTR;3'UTR	Promoter_Associated	0.0576389	7.55756e-05	0.027978
cg07798602	chr1	65358393	+	JAK1	5'UTR		0.076408	7.5582e-05	0.027978
cg18269382	chr14	77328166	-	C14orf166B	Body		0.0437323	7.57437e-05	0.0280144
cg24681573	chr19	39423646	+	MRPS12;MRPS12;MRPS12	3'UTR;3'UTR;3'UTR	Gene_Associated_Cell_type_specific	0.0390989	7.59228e-05	0.0280187
cg04605667	chr3	150481783	-	SIAH2	TSS1500	Promoter_Associated	0.0466323	7.59427e-05	0.0280187
cg12470092	chr21	37948808	-	CLDN14;CLDN14	1stExon;5'UTR		0.0383369	7.59464e-05	0.0280187
cg09430391	chr4	46392972	-	GABRA2	TSS1500		0.0579133	7.61636e-05	0.0280724
cg03739609	chr6	31555016	-	LST1;LST1;LST1;LST1;LST1;LST1;LST1;LST1;LST1;LST1;LST1	Body;1stExon;5'UTR;5'UTR;5'UTR;Body;5'UTR;5'UTR;1stExon;5'UTR;1stExon		-0.0750287	7.62694e-05	0.0280724
cg14165142	chr20	3778655	-	CDC25B;CDC25B;CDC25B	Body;Body;Body	Unclassified_Cell_type_specific	0.0608667	7.62834e-05	0.0280724
cg23532322	chr17	79088325	+	BAIAP2;BAIAP2;BAIAP2	3'UTR;Body;Body	Unclassified_Cell_type_specific	0.0431576	7.65794e-05	0.0281575
cg06738169	chr19	30102004	-	POP4;POP4	Body;Body	Promoter_Associated	0.0454451	7.66426e-05	0.0281575
cg17328407	chr5	157288521	-			Unclassified	0.0579815	7.68527e-05	0.0281892
cg23521905	chr12	129298690	-	SLC15A4;MGC16384	Body;Body	Gene_Associated_Cell_type_specific	0.0811298	7.68568e-05	0.0281892
cg06939970	chr4	26235129	-				0.0713863	7.69305e-05	0.0281918
cg04276626	chr17	57918500	+	MIR21	TSS200		0.0649422	7.7062e-05	0.0281918
cg25993850	chr5	169623788	+				0.0570964	7.70989e-05	0.0281918
cg17478979	chr6	149772150	-	ZC3H12D	Body	Unclassified	-0.0923256	7.71202e-05	0.0281918
cg22570970	chr6	15401067	+	JARID2	Body	Unclassified_Cell_type_specific	-0.101999	7.72158e-05	0.0282003
cg01612883	chr12	125023115	+			Unclassified_Cell_type_specific	-0.0494048	7.72716e-05	0.0282003
cg15085899	chr12	125003064	+	NCOR2;NCOR2	5'UTR;5'UTR	Unclassified	-0.110236	7.73833e-05	0.0282038
cg00983608	chr7	148990325	+	ZNF783	Body		0.0282375	7.74187e-05	0.0282038
cg20847110	chr4	39482781	+	LOC401127	Body		-0.0778336	7.752e-05	0.0282038
cg25320665	chr11	102668176	-	MMP1;MMP1	Body;5'UTR		0.059568	7.75375e-05	0.0282038
cg18278519	chr10	98069610	-	DNTT;DNTT	Body;Body		0.0734275	7.77272e-05	0.028213
cg19122402	chr12	111892971	+	ATXN2	Body	Gene_Associated_Cell_type_specific	0.0728022	7.77783e-05	0.028213
cg13751188	chr11	121023720	+	TECTA	Body		0.0639328	7.78278e-05	0.028213
cg16505237	chr8	145550609	-	DGAT1	TSS200	Promoter_Associated	0.0534171	7.78818e-05	0.028213
cg01894985	chr3	123589179	+	MYLK;MYLK;MYLK;MYLK	5'UTR;5'UTR;5'UTR;5'UTR		0.05594	7.80216e-05	0.028213
cg17150651	chr3	195886898	+				-0.0600308	7.80235e-05	0.028213
cg17545399	chr10	49459800	+	FRMPD2;FRMPD2	Body;Body		0.0448373	7.80467e-05	0.028213
cg07640117	chr22	17440855	-				0.0483419	7.81122e-05	0.028213
cg21086870	chr15	41836937	+	RPAP1	TSS1500		0.0514208	7.81399e-05	0.028213
cg14003143	chr20	42194975	-	SGK2;SGK2	1stExon;5'UTR		0.0399179	7.83143e-05	0.0282528
cg07482508	chr5	36606981	-	SLC1A3;SLC1A3;SLC1A3	TSS1500;5'UTR;5'UTR		0.0463989	7.84019e-05	0.0282613
cg25353026	chr1	169863516	-	SCYL3;SCYL3	TSS1500;TSS1500	Promoter_Associated	0.132177	7.85772e-05	0.0283013
cg19272720	chr1	204289444	-	PLEKHA6	5'UTR		0.0582414	7.88764e-05	0.0283858
cg00813027	chr7	142027996	-				-0.0986074	7.92755e-05	0.0284709
cg09732335	chr6	136968539	-	MAP3K5	Body	Unclassified	0.057563	7.92926e-05	0.0284709
cg00092992	chr1	33596100	+			Unclassified_Cell_type_specific	0.0501797	7.93677e-05	0.0284709
cg13843840	chr10	80963128	-	ZMIZ1	Body	Gene_Associated_Cell_type_specific	0.0420436	7.93716e-05	0.0284709
cg11110406	chr13	98829564	+	FARP1;RNF113B;FARP1	5'UTR;TSS200;5'UTR		0.0561069	7.94657e-05	0.0284713
cg15318690	chr14	54422052	-	BMP4;BMP4;BMP4	5'UTR;5'UTR;TSS1500		0.0428045	7.95201e-05	0.0284713
cg14741726	chr4	3475262	+	DOK7;DOK7	Body;Body		0.0415381	7.96157e-05	0.0284713
cg03794801	chr17	33817159	+	SLFN12L	Body		-0.116452	7.96314e-05	0.0284713
cg00516515	chr15	75091516	+	CSK;CSK	Body;Body		0.041417	7.97707e-05	0.0284979
cg12108265	chr10	134546100	-	INPP5A	Body		0.0441279	7.99506e-05	0.0285331
cg00000289	chr14	69341139	+	ACTN1;ACTN1;ACTN1	3'UTR;3'UTR;3'UTR		-0.0798703	7.99989e-05	0.0285331
cg17007896	chr11	69261044	-			Unclassified_Cell_type_specific	-0.0610998	8.03824e-05	0.0286467
cg07000116	chr16	30616649	-	ZNF689	Body		-0.0712836	8.05346e-05	0.0286778
cg00664418	chr1	6673075	-	PHF13	TSS1500	Promoter_Associated_Cell_type_specific	0.0568278	8.06657e-05	0.0286913
cg00692752	chr8	123086057	-				-0.0679153	8.07661e-05	0.0286913
cg14849855	chr1	67807960	+	IL12RB2	Body		0.0742422	8.07683e-05	0.0286913
cg21578541	chr3	52260090	-	TLR9;TLR9	5'UTR;1stExon	Unclassified	-0.0499069	8.08404e-05	0.0286938
cg19323289	chr11	19463903	+	NAV2	Body		0.0458507	8.10349e-05	0.0287397
cg19929403	chr3	50220205	+	SEMA3F	Body		0.0558736	8.11436e-05	0.028755
cg08425760	chr1	11795897	-	AGTRAP;AGTRAP;AGTRAP;AGTRAP;AGTRAP	TSS1500;TSS1500;TSS1500;TSS1500;TSS1500	Promoter_Associated	-0.0642107	8.12245e-05	0.0287605
cg05868564	chr11	123351497	+				-0.0776576	8.13868e-05	0.0287765
cg04499701	chr11	111312453	-				0.0669883	8.14004e-05	0.0287765
cg24411312	chr11	130028844	+	ST14	TSS1500		0.0376552	8.15035e-05	0.0287898
cg11767757	chr21	40145404	-	NCRNA00114	TSS200		0.0587466	8.19384e-05	0.0288999
cg15998629	chr5	172000858	+				-0.0605142	8.19465e-05	0.0288999
cg04684481	chr6	9934738	-				0.0500121	8.2066e-05	0.0289032
cg17260180	chr17	6610104	-	SLC13A5;SLC13A5	Body;Body		0.0399807	8.20871e-05	0.0289032
cg11841349	chr3	9791615	+	OGG1;OGG1;OGG1;OGG1;OGG1;OGG1;OGG1;OGG1	TSS200;TSS200;TSS200;TSS200;TSS200;TSS200;TSS200;TSS200	Promoter_Associated	0.059604	8.22368e-05	0.0289207
cg02566391	chr1	67805528	-	IL12RB2	Body		0.0653693	8.22818e-05	0.0289207
cg15890754	chr2	173294093	+	ITGA6;ITGA6	Body;Body		-0.058113	8.23339e-05	0.0289207
cg10880928	chr9	139715701	-	C9orf86;C9orf86	Body;Body		-0.0929791	8.25289e-05	0.0289607
cg10784511	chr3	148426295	-	AGTR1;AGTR1;AGTR1;AGTR1	5'UTR;5'UTR;5'UTR;5'UTR		0.0546791	8.26072e-05	0.0289607
cg23064082	chr11	30428652	+	MPPED2	Body		0.0584741	8.26453e-05	0.0289607
cg17652291	chr11	60500967	-				0.0367287	8.28168e-05	0.0289788
cg18666630	chr22	36963104	+	CACNG2	Body		0.0524512	8.29696e-05	0.0289788
cg18382353	chr10	45495981	-	C10orf25;ZNF22	1stExon;TSS1500	Unclassified	-0.0651814	8.3022e-05	0.0289788
cg16558770	chr15	90548037	-	ZNF710	5'UTR	Unclassified_Cell_type_specific	-0.0822678	8.32141e-05	0.0289788
cg24553417	chr13	50244794	-	EBPL	Body		-0.0710381	8.3282e-05	0.0289788
cg07404961	chr16	31049270	-	STX4	Body		0.0587033	8.32853e-05	0.0289788
cg04356926	chr3	98241413	-	CLDND1;CLDND1;CLDND1;CLDND1;CLDND1;CLDND1;CLDND1	5'UTR;Body;Body;5'UTR;5'UTR;1stExon;5'UTR	Promoter_Associated	0.0485122	8.3301e-05	0.0289788
cg10803098	chr10	130064137	-				-0.121039	8.33223e-05	0.0289788
cg04161859	chr10	73404657	+	CDH23;CDH23	Body;Body	Unclassified_Cell_type_specific	0.0303489	8.33709e-05	0.0289788
cg24873280	chr6	154651158	-	IPCEF1;IPCEF1;IPCEF1;IPCEF1	5'UTR;5'UTR;5'UTR;1stExon		0.037927	8.33917e-05	0.0289788
cg20360285	chr7	47989345	+	PKD1L1	TSS1500		0.0481003	8.34212e-05	0.0289788
cg17971290	chr1	245915294	-	SMYD3;SMYD3	Body;Body		0.0606408	8.35768e-05	0.02901
cg22991506	chr14	50468241	+	C14orf182	Body	Promoter_Associated	0.0468982	8.36811e-05	0.0290215
cg06060137	chr13	72650518	-				0.0364144	8.37417e-05	0.0290215
cg19510565	chr1	31217240	+	LAPTM5	Body	Promoter_Associated	0.0507657	8.38841e-05	0.029028
cg03917666	chr10	3977608	+			Promoter_Associated	0.090769	8.40109e-05	0.029028
cg22005990	chr17	46659939	-			Unclassified_Cell_type_specific	-0.103485	8.40237e-05	0.029028
cg19942213	chr7	117476040	+	CTTNBP2	Body		0.0442175	8.40244e-05	0.029028
cg06462543	chr2	8842442	-				0.0645815	8.41271e-05	0.0290407
cg10552473	chr2	206525681	-			Unclassified_Cell_type_specific	0.0570731	8.43569e-05	0.0290762
cg16885557	chr10	48601822	+				0.0455823	8.45752e-05	0.0290762
cg09597585	chr12	27175842	-	MED21	Body	Promoter_Associated	0.0606444	8.45823e-05	0.0290762
cg10506318	chr5	60239580	-	ERCC8;NDUFAF2	Body;TSS1500		-0.101353	8.46363e-05	0.0290762
cg09684112	chr10	13701447	-	FRMD4A	Body	Unclassified	-0.115818	8.46805e-05	0.0290762
cg03579392	chr14	101002170	+			Unclassified_Cell_type_specific	0.039414	8.46836e-05	0.0290762
cg06259800	chr6	32362626	-	BTNL2	Body		0.0512007	8.46925e-05	0.0290762
cg15476723	chr19	48116808	+	GLTSCR1	5'UTR		0.0447698	8.47899e-05	0.029087
cg25610428	chr1	152758453	+	LCE1E	TSS1500		0.0544171	8.49059e-05	0.0291041
cg18458352	chr6	29711249	-	LOC285830;LOC285830	Body;Body		0.0594704	8.50677e-05	0.0291162
cg00635481	chr6	35226917	-	ZNF76	TSS1500	Promoter_Associated	0.0474084	8.51234e-05	0.0291162
cg04921646	chr1	2851502	-				0.0350119	8.53243e-05	0.0291162
cg18661379	chr10	104393081	+	SUFU	3'UTR		-0.0944926	8.53628e-05	0.0291162
cg18576057	chr15	98982463	-	FAM169B	3'UTR		0.0305549	8.54557e-05	0.0291162
cg13861536	chr1	180904914	-	KIAA1614	Body	Unclassified_Cell_type_specific	0.0337073	8.5521e-05	0.0291162
cg20479384	chr20	2082390	+	STK35	TSS200	Promoter_Associated	0.0586147	8.55269e-05	0.0291162
cg19010139	chr3	41695019	-	ULK4	Body		0.0525447	8.55383e-05	0.0291162
cg27094229	chr4	82256560	-				0.0523667	8.55886e-05	0.0291162
cg03238899	chr4	174166943	-	GALNT7	Body		0.0769065	8.56028e-05	0.0291162
cg22241838	chr11	60680006	+	TMEM109	TSS1500	Unclassified_Cell_type_specific	0.0432307	8.57118e-05	0.0291216
cg00883837	chr1	248551173	-	OR2T6	1stExon		0.035058	8.57853e-05	0.0291216
cg09895514	chr1	231907041	-	TSNAX-DISC1;DISC1;TSNAX-DISC1;DISC1;DISC1;DISC1;TSNAX-DISC1;DISC1;TSNAX-DISC1;DISC1;DISC1;DISC1;DISC1;DISC1;DISC1;DISC1;TSNAX-DISC1;DISC1;DISC1;TSNAX-DISC1;DISC1;DISC1	Body;Body;Body;Body;Body;Body;Body;Body;Body;Body;Body;Body;Body;3'UTR;Body;Body;Body;Body;Body;Body;Body;Body		0.0425203	8.58171e-05	0.0291216
cg10111335	chr6	105935915	+				0.0647469	8.60937e-05	0.0291657
cg03608093	chr11	691457	+	DEAF1	Body	Gene_Associated_Cell_type_specific	0.0597735	8.62506e-05	0.0291657
cg21242002	chr4	3265080	+	C4orf44	Body		0.0325973	8.6277e-05	0.0291657
cg26343116	chr5	172045960	-				0.0393669	8.64884e-05	0.0291657
cg02169542	chr9	19932609	+				0.0471888	8.65462e-05	0.0291657
cg20385229	chr14	78175470	+	ALKBH1;C14orf156	TSS1500;Body		0.0621593	8.65847e-05	0.0291657
cg17161520	chr11	67174843	-	TBC1D10C	Body	Promoter_Associated_Cell_type_specific	0.0648645	8.66124e-05	0.0291657
cg16962442	chr13	114828455	-	RASA3	Body		-0.0908211	8.67513e-05	0.0291657
cg02871021	chr11	10715715	-	MRVI1;MRVI1;MRVI1	TSS1500;TSS200;TSS200		0.0398311	8.68606e-05	0.0291657
cg23077606	chr11	70540206	+	SHANK2	Body		0.0427702	8.6938e-05	0.0291657
cg11465466	chr17	39549192	-			Unclassified_Cell_type_specific	0.0638917	8.71387e-05	0.0291657
cg15241519	chr11	121440892	-	SORL1	Body	Gene_Associated_Cell_type_specific	0.0595576	8.71666e-05	0.0291657
cg10798745	chr1	145715636	-	CD160	TSS200		0.0479966	8.71687e-05	0.0291657
cg13847437	chr9	112868429	+	AKAP2;PALM2-AKAP2;PALM2-AKAP2	Body;Body;Body		0.0608831	8.72579e-05	0.0291657
cg19932079	chr15	43525256	+	TGM5;TGM5	3'UTR;3'UTR		0.0506972	8.73004e-05	0.0291657
cg14290468	chr9	74978988	+	ZFAND5;ZFAND5;ZFAND5	5'UTR;5'UTR;5'UTR		0.0589918	8.73221e-05	0.0291657
cg06509828	chr5	176893290	+	DBN1;DBN1	Body;Body		0.0511254	8.73634e-05	0.0291657
cg26176348	chr2	9372432	-	ASAP2;ASAP2	Body;Body		0.039563	8.73745e-05	0.0291657
cg03534410	chr3	12801112	+	TMEM40	TSS1500		0.0359283	8.74883e-05	0.0291657
cg19052164	chr5	80900	-				0.0584518	8.75306e-05	0.0291657
cg16935597	chr17	76129099	-	TMC8;TMC6	Body;TSS1500		0.0325871	8.75373e-05	0.0291657
cg00431236	chr2	264988	+	ACP1;SH3YL1;ACP1;ACP1;ACP1;SH3YL1	1stExon;TSS1500;1stExon;1stExon;Body;TSS1500	Promoter_Associated	0.0553846	8.75555e-05	0.0291657
cg18279670	chr22	37172204	+	RABL4	TSS200	Promoter_Associated	0.0501139	8.76144e-05	0.0291657
cg11531239	chr6	161348903	-			Unclassified_Cell_type_specific	0.0513938	8.76333e-05	0.0291657
cg26727666	chr16	10869234	+	FAM18A	Body	Unclassified_Cell_type_specific	0.0628465	8.76891e-05	0.0291657
cg14278345	chr22	50451054	+	IL17REL;IL17REL	5'UTR;1stExon		0.0364118	8.77253e-05	0.0291657
cg19779057	chr1	204073369	-	SOX13	5'UTR		0.0321377	8.77363e-05	0.0291657
cg00748718	chr3	53283691	-	TKT;TKT;TKT	Body;Body;Body		-0.0598418	8.78156e-05	0.02917
cg19645320	chr19	39222413	-	CAPN12	Body		0.0374184	8.79471e-05	0.0291837
cg24150244	chr22	28402098	+	TTC28	Body		0.0423604	8.80808e-05	0.0291837
cg16643542	chr19	827843	+	AZU1;AZU1	1stExon;5'UTR		-0.0658861	8.80959e-05	0.0291837
cg24077277	chr1	205201540	-	TMCC2	Body		0.0360272	8.81954e-05	0.0291837
cg11579421	chr10	134211857	-	PWWP2B;PWWP2B	Body;Body		-0.0523814	8.82541e-05	0.0291837
cg13554018	chr9	91091556	+	SPIN1	3'UTR		0.055259	8.82545e-05	0.0291837
cg16526673	chr10	115510718	-	C10orf81	TSS1500		0.0591632	8.85709e-05	0.0292303
cg14210678	chr9	129431627	+	LMX1B	Body		0.0381086	8.85919e-05	0.0292303
cg10379687	chr20	44175957	+	SPINLW1;SPINLW1	1stExon;TSS1500		0.0550916	8.86035e-05	0.0292303
cg11280082	chr13	25639263	-				0.0354896	8.86611e-05	0.0292303
cg03003216	chr6	31125920	+	CCHCR1;CCHCR1;TCF19;TCF19;CCHCR1	TSS1500;TSS1500;TSS1500;TSS1500;5'UTR	Promoter_Associated	0.0545714	8.89152e-05	0.0292921
cg05810428	chr18	43302987	-	SLC14A1;SLC14A1;SLC14A1	TSS1500;TSS1500;TSS1500	Unclassified	-0.0774912	8.90475e-05	0.0293066
cg13301733	chr2	114050884	+	LOC440839	Body		0.0460828	8.90924e-05	0.0293066
cg12413156	chr20	62368256	+	LIME1	5'UTR	Promoter_Associated	0.0513221	8.92414e-05	0.0293243
cg05957567	chr12	122467228	+	BCL7A;BCL7A	Body;Body		0.050911	8.9293e-05	0.0293243
cg02029843	chr6	11278005	+	NEDD9	Body	Unclassified	0.0668803	8.93462e-05	0.0293243
cg19501502	chr10	12401458	+	CAMK1D;CAMK1D	Body;Body	Unclassified_Cell_type_specific	0.0573319	8.96886e-05	0.0293924
cg19894943	chr1	52499579	+	TXNDC12;KTI12	Body;TSS200		0.039236	8.9724e-05	0.0293924
cg12655416	chr17	38077870	-	ORMDL3	3'UTR	Gene_Associated_Cell_type_specific	-0.0791241	8.97538e-05	0.0293924
cg24323726	chr3	111314186	-	ZBED2;CD96;CD96	TSS200;Body;Body		0.0459582	8.99806e-05	0.0294447
cg09020213	chr13	114810096	-	RASA3	Body		-0.0647757	9.02274e-05	0.0295036
cg14795708	chr1	93297732	-	RPL5	Body	Unclassified	0.0386494	9.047e-05	0.0295609
cg17591640	chr2	26836608	-	CIB4	Body		0.0533165	9.06836e-05	0.0296006
cg09659400	chr20	43744673	+	WFDC5	TSS1500		0.0549548	9.0726e-05	0.0296006
cg26083396	chr7	128049885	-	IMPDH1;IMPDH1;IMPDH1;IMPDH1	1stExon;1stExon;1stExon;1stExon	Promoter_Associated	0.104111	9.10727e-05	0.0296809
cg15415194	chr8	859154	+				0.0439369	9.1107e-05	0.0296809
cg17657898	chr3	31317297	-				0.0521389	9.12028e-05	0.0296901
cg14192935	chr9	2571396	-	FLJ35024	Body		0.0497167	9.13393e-05	0.0297045
cg25247976	chr10	129239566	+	DOCK1	Body		0.0629792	9.13818e-05	0.0297045
cg13832679	chr9	111775862	+	CTNNAL1	TSS200	Promoter_Associated	0.0621696	9.15983e-05	0.0297529
cg03358216	chr9	74383998	+	TMEM2;TMEM2	TSS200;TSS200	Promoter_Associated	0.0464509	9.18395e-05	0.0297767
cg13896748	chr10	30872987	-				-0.0983723	9.18926e-05	0.0297767
cg17404000	chrX	46618630	+	SLC9A7	TSS200	Promoter_Associated	-0.0631978	9.19537e-05	0.0297767
cg20830994	chr17	62401400	-	PECAM1	TSS200		0.0518357	9.19916e-05	0.0297767
cg03441853	chr15	73075003	+	ADPGK;ADPGK;ADPGK	Body;Body;Body		0.0435675	9.20099e-05	0.0297767
cg02582669	chr22	49088813	+	FAM19A5;FAM19A5	Body;Body		0.0738739	9.22334e-05	0.0297871
cg00296578	chr2	36716635	+	CRIM1	Body		0.055007	9.22604e-05	0.0297871
cg02003272	chr13	50702719	-				0.0887215	9.2278e-05	0.0297871
cg12302621	chr15	85426911	+	SLC28A1;SLC28A1	TSS1500;TSS1500		0.0404014	9.23383e-05	0.0297871
cg24705939	chr8	30413864	-	RBPMS;RBPMS;RBPMS	Body;Body;Body	Unclassified	0.0684069	9.24574e-05	0.0297871
cg24559868	chr7	7680361	-	RPA3	5'UTR	Promoter_Associated	0.0286842	9.2597e-05	0.0297871
cg19611013	chr22	50915586	+				0.0537223	9.27207e-05	0.0297871
cg22111527	chr11	69260136	-			Unclassified_Cell_type_specific	-0.0805662	9.27863e-05	0.0297871
cg25853622	chr3	188425256	-	LPP;LPP;LPP	Body;Body;Body		-0.0698667	9.2822e-05	0.0297871
cg00945209	chr17	76801579	-	USP36	Body	Promoter_Associated_Cell_type_specific	0.0523924	9.28773e-05	0.0297871
cg04425710	chr8	27630920	-	ESCO2;CCDC25	TSS1500;TSS1500	Promoter_Associated	0.0641259	9.28964e-05	0.0297871
cg21514164	chr2	43188940	+				-0.0976957	9.293e-05	0.0297871
cg16392084	chr10	52180934	+	SGMS1	5'UTR		-0.0669044	9.29461e-05	0.0297871
cg05940146	chr14	76097639	-	FLVCR2	Body		0.027214	9.29895e-05	0.0297871
cg25130728	chr7	73483053	+	ELN;ELN;ELN;ELN;ELN	3'UTR;3'UTR;3'UTR;3'UTR;3'UTR	Unclassified	0.0497281	9.31552e-05	0.0297878
cg15884992	chr6	34028192	-	GRM4	Body		0.0462464	9.31709e-05	0.0297878
cg24726370	chr7	56855495	+				-0.089413	9.31948e-05	0.0297878
cg18023065	chr11	94278603	-	FUT4	1stExon		-0.0838574	9.33612e-05	0.0298193
cg11360366	chr19	44645715	-	ZNF234;ZNF234;ZNF234;ZNF234	1stExon;5'UTR;1stExon;5'UTR	Promoter_Associated	0.0370478	9.34344e-05	0.0298198
cg07732037	chr12	123707827	+	MPHOSPH9	TSS1500	Promoter_Associated	0.0842109	9.3498e-05	0.0298198
cg12079904	chr2	43195545	+				-0.0540774	9.36666e-05	0.0298199
cg15522517	chr1	15547652	+			Unclassified_Cell_type_specific	0.0303674	9.36699e-05	0.0298199
cg02097433	chr10	80538482	-				0.0483834	9.3985e-05	0.0298199
cg03689799	chr9	113430978	+	MUSK;MUSK;MUSK	TSS200;TSS200;TSS200		0.0577542	9.41222e-05	0.0298199
cg26442903	chr4	110107068	-	COL25A1;COL25A1	Body;Body		0.0467924	9.42279e-05	0.0298199
cg11312462	chr17	10213042	-	MYH13	Body	Unclassified_Cell_type_specific	0.0650246	9.4451e-05	0.0298199
cg17439800	chr1	208056493	-			Promoter_Associated_Cell_type_specific	0.057573	9.4474e-05	0.0298199
cg09511177	chr1	247737746	-	C1orf150	3'UTR	Unclassified_Cell_type_specific	0.0467247	9.44888e-05	0.0298199
cg21988972	chr2	100759623	-	AFF3	TSS1500		0.0346911	9.44899e-05	0.0298199
cg03689552	chr16	3292971	-	MEFV	3'UTR		-0.0763421	9.45804e-05	0.0298199
cg20584157	chr3	64149428	-	PRICKLE2	Body		0.0434073	9.46321e-05	0.0298199
cg17921815	chr15	39869245	-				0.0537052	9.46339e-05	0.0298199
cg01182697	chr1	54520432	-	C1orf83;TMEM59	Body;TSS1500		-0.0609142	9.46344e-05	0.0298199
cg05138138	chr2	106764528	-	UXS1	Body		0.0693259	9.46352e-05	0.0298199
cg04806409	chr21	43735505	+	TFF3	1stExon		0.039812	9.46422e-05	0.0298199
cg14103872	chr9	127576495	+	OLFML2A	3'UTR		0.0323658	9.46427e-05	0.0298199
cg26583584	chr11	75291101	+			Unclassified_Cell_type_specific	0.0445857	9.46501e-05	0.0298199
cg05377120	chr12	10456885	-	KLRD1	TSS200		0.069502	9.47608e-05	0.0298216
cg01339255	chr4	141445245	-	ELMOD2	TSS200	Promoter_Associated	0.0588208	9.48339e-05	0.0298216
cg24445167	chr12	2383231	-	CACNA1C;CACNA1C;CACNA1C;CACNA1C;CACNA1C;CACNA1C;CACNA1C;CACNA1C;CACNA1C;CACNA1C;CACNA1C;CACNA1C;CACNA1C;CACNA1C;CACNA1C;CACNA1C;CACNA1C;CACNA1C;CACNA1C;CACNA1C;CACNA1C;CACNA1C;CACNA1C	Body;Body;Body;Body;Body;Body;Body;Body;Body;Body;Body;Body;Body;Body;Body;Body;Body;Body;Body;Body;Body;Body;Body	Unclassified_Cell_type_specific	0.0443132	9.492e-05	0.0298216
cg03669357	chr3	71912936	+				0.0333695	9.49266e-05	0.0298216
cg02108135	chr17	42017758	-			Unclassified	0.0373602	9.5009e-05	0.0298226
cg18200810	chr13	47472200	+	HTR2A;HTR2A	TSS1500;TSS1500		0.116804	9.50654e-05	0.0298226
cg16160182	chr1	2574031	-				0.0574879	9.52851e-05	0.0298531
cg09640555	chr4	77406773	+	SHROOM3	Body		0.0574173	9.54121e-05	0.0298531
cg26663772	chr12	109186856	-	SSH1;SSH1;SSH1	Body;Body;Body		0.0524728	9.54269e-05	0.0298531
cg18301703	chr14	61928727	+	PRKCH	Body	Unclassified	0.0349472	9.54523e-05	0.0298531
cg10153942	chr19	54982500	-	CDC42EP5	5'UTR	Unclassified	0.0529456	9.56082e-05	0.0298531
cg11465442	chr8	11832261	-	DEFB136	TSS200		0.0443012	9.57649e-05	0.0298531
cg27382409	chr10	47088062	-	PPYR1	3'UTR		0.040875	9.58705e-05	0.0298531
cg00090767	chr14	65569376	-	MAX;MAX;MAX;MAX;MAX;MAX	TSS200;TSS200;TSS200;TSS200;TSS200;TSS200	Promoter_Associated	0.0848559	9.59897e-05	0.0298531
cg04686994	chr5	61700164	+	DIMT1L	TSS1500	Promoter_Associated	0.050915	9.60054e-05	0.0298531
cg06281016	chr1	110307811	-	EPS8L3;EPS8L3;EPS8L3	TSS1500;TSS1500;TSS1500		0.0518301	9.60346e-05	0.0298531
cg26283532	chr4	119757274	-	SEC24D;SEC24D	1stExon;5'UTR		0.0484996	9.60821e-05	0.0298531
cg08732466	chr1	2982592	+	FLJ42875;FLJ42875	Body;Body	Unclassified	0.0373141	9.60822e-05	0.0298531
cg00601368	chr7	149318081	-	ZNF767;ZNF767	Body;Body		0.0482542	9.61194e-05	0.0298531
cg00072675	chr1	56942628	-				0.0454016	9.61364e-05	0.0298531
cg20975835	chr11	64107374	+	CCDC88B	TSS1500	Promoter_Associated	0.0320869	9.618e-05	0.0298531
cg20951968	chr19	41284348	-	RAB4B	Body	Promoter_Associated	0.0422758	9.64038e-05	0.0298702
cg13458661	chr4	187666798	-				-0.0685111	9.64463e-05	0.0298702
cg05502349	chr17	41969698	+	MPP2	Body	Unclassified_Cell_type_specific	0.057486	9.65099e-05	0.0298702
cg07015784	chr2	219257760	+	SLC11A1	Body		0.0495304	9.66392e-05	0.0298702
cg18969171	chr14	35591572	+	PPP2R3C;KIAA0391	TSS200;TSS1500	Promoter_Associated	0.0413948	9.66526e-05	0.0298702
cg06609866	chr3	57929568	+				0.037443	9.66679e-05	0.0298702
cg23843022	chr1	208444590	+				0.0454507	9.67315e-05	0.0298702
cg19643467	chr22	32651246	-	SLC5A4	1stExon		0.067073	9.67779e-05	0.0298702
cg14229702	chr15	89164377	-	AEN	TSS200	Promoter_Associated	0.0669336	9.70405e-05	0.0298823
cg20173277	chr2	85829349	-	TMEM150A;TMEM150A;TMEM150A	5'UTR;5'UTR;Body	Promoter_Associated	-0.0645227	9.70437e-05	0.0298823
cg14283447	chr21	43735412	+	TFF3	1stExon		0.0441505	9.71027e-05	0.0298823
cg16942931	chr3	45120749	-			Unclassified_Cell_type_specific	0.0483697	9.71259e-05	0.0298823
cg07583848	chr2	108779984	+				0.0721469	9.71565e-05	0.0298823
cg09360044	chr2	68557960	+				0.0477438	9.74968e-05	0.0299104
cg19429405	chr10	73497609	+	C10orf105;CDH23	TSS200;Body		-0.0884423	9.75054e-05	0.0299104
cg14846965	chr18	13611481	-	C18orf1;C18orf1;C18orf1;C18orf1	TSS200;Body;Body;TSS200	Promoter_Associated	-0.0827143	9.75076e-05	0.0299104
cg13691961	chr12	89743281	+	DUSP6;DUSP6	Body;Body		-0.0819723	9.7561e-05	0.0299104
cg24216966	chr6	31540121	+	LTA;LTA;LTA	1stExon;5'UTR;5'UTR	Promoter_Associated	0.0783135	9.77293e-05	0.0299104
cg12691572	chr10	114574959	+	VTI1A	Body		-0.114955	9.7734e-05	0.0299104
cg13423554	chr1	42317463	+	HIVEP3;HIVEP3	5'UTR;5'UTR		-0.0847169	9.79017e-05	0.0299104
cg19645534	chr11	95220890	-			Unclassified_Cell_type_specific	0.0680004	9.79271e-05	0.0299104
cg21814550	chr14	53170147	-				-0.108158	9.80606e-05	0.0299104
cg05631194	chr6	31146417	-	PSORS1C3	TSS1500		0.0859798	9.80795e-05	0.0299104
cg09121543	chr17	61774794	+	LIMD2	3'UTR	Promoter_Associated	0.0616387	9.82024e-05	0.0299104
cg22153728	chr1	25291584	-	RUNX3	TSS200	Unclassified	0.0582819	9.82414e-05	0.0299104
cg14126408	chr10	44705342	-				0.0449331	9.83076e-05	0.0299104
cg18362448	chr19	18544419	-	SSBP4;SSBP4	Body;Body	Unclassified_Cell_type_specific	-0.0518337	9.8413e-05	0.0299104
cg04747180	chr4	39116218	+	KLHL5;KLHL5;KLHL5;KLHL5	Body;Body;Body;Body		-0.0719562	9.84452e-05	0.0299104
cg18258224	chr11	32408432	-				-0.0796759	9.84894e-05	0.0299104
cg06760467	chr6	29496514	+				0.055546	9.8518e-05	0.0299104
cg15046062	chr8	38831857	+	HTRA4	1stExon		-0.10593	9.85536e-05	0.0299104
cg25704278	chr6	135051046	-			Unclassified_Cell_type_specific	0.0516129	9.87059e-05	0.0299104
cg09649473	chr3	149071364	+				0.0483637	9.8738e-05	0.0299104
cg17218882	chr3	138641726	+				0.039085	9.88198e-05	0.0299104
cg21390574	chr3	122675597	-	SEMA5B	Body		0.0450079	9.88321e-05	0.0299104
cg17466696	chr1	182376778	+				0.0560118	9.88339e-05	0.0299104
cg02463988	chr7	22817223	-				0.0634847	9.88789e-05	0.0299104
cg02115302	chr16	27237719	-	NSMCE1	Body		0.0473672	9.89609e-05	0.0299146
cg22478317	chr2	110271930	-				0.0620838	9.92556e-05	0.0299463
cg04875020	chr5	176314231	-	HK3	Body		0.0377247	9.93245e-05	0.0299463
cg22325580	chr8	1899943	+	ARHGEF10	Body		-0.0542996	9.93584e-05	0.0299463
cg23834919	chr11	122078745	+			Unclassified_Cell_type_specific	0.0612204	9.94e-05	0.0299463
cg01279933	chr19	10663970	+	ATG4D;KRI1	3'UTR;3'UTR	Gene_Associated	0.0341061	9.94474e-05	0.0299463
cg20784259	chr1	114518035	-	HIPK1;HIPK1;HIPK1	3'UTR;3'UTR;3'UTR	Gene_Associated	-0.0758012	9.95813e-05	0.0299463
cg19142553	chr7	26236069	-	HNRNPA2B1;HNRNPA2B1	Body;Body		0.0533807	9.96014e-05	0.0299463
cg20570458	chr3	124069933	-	KALRN;KALRN	Body;Body		0.0598996	9.96113e-05	0.0299463
cg12198934	chr17	64378035	+	PRKCA	Body		0.0577067	9.97122e-05	0.0299463
cg02835756	chr6	41442369	-			Unclassified_Cell_type_specific	0.0554282	9.97582e-05	0.0299463
cg00519829	chr10	99696219	+	CRTAC1	Body		0.0346572	9.98143e-05	0.0299463
cg25338000	chr22	49088851	+	FAM19A5;FAM19A5	Body;Body		0.0628182	9.99343e-05	0.0299619
cg08539965	chr1	21396338	+	EIF4G3	5'UTR		-0.0936855	0.000100025	0.0299673
cg20737185	chr6	110679566	-	C6orf186	TSS200	Unclassified_Cell_type_specific	0.0641636	0.000100089	0.0299673
cg24414363	chr22	42336273	-	CENPM;CENPM;CENPM	TSS200;Body;Body	Promoter_Associated	0.0493424	0.000100451	0.0300461
cg01791634	chr17	76130139	-	TMC8	Body	Promoter_Associated	0.0550491	0.000100488	0.0300461
cg25073137	chr2	202124265	-	CASP8;CASP8;CASP8;CASP8;CASP8;CASP8	5'UTR;Body;5'UTR;5'UTR;TSS1500;5'UTR		0.0644562	0.000100623	0.0300545
cg16105591	chr5	175270184	+	CPLX2	5'UTR		0.0491474	0.000100653	0.0300545
cg18308516	chr11	393648	-	PKP3	TSS1500	Unclassified_Cell_type_specific	0.0399105	0.000100903	0.0300607
cg07274776	chr2	203241322	+	BMPR2;BMPR2	5'UTR;1stExon	Promoter_Associated	0.0809174	0.000101088	0.0300607
cg23449659	chr7	142583404	+	TRPV6;TRPV6	1stExon;5'UTR		0.0506017	0.000101133	0.0300607
cg00021166	chr12	27676702	-	PPFIBP1;PPFIBP1	TSS1500;TSS1500	Promoter_Associated	0.0429312	0.000101199	0.0300607
cg24543759	chr5	134784137	-	C5orf20	TSS1500		0.0400024	0.00010127	0.0300607
cg14192130	chr6	167535764	+	CCR6;CCR6	TSS1500;5'UTR		0.05401	0.000101456	0.0300607
cg00621899	chr7	100486423	-	UFSP1;UFSP1	1stExon;3'UTR		0.0707339	0.000101534	0.0300607
cg24909309	chr8	38387291	-	C8orf86	TSS1500		0.0604806	0.000101673	0.0300607
cg24503369	chr2	40599006	+	SLC8A1;SLC8A1;SLC8A1;SLC8A1	Body;Body;Body;Body		0.0521935	0.00010185	0.0300607
cg09990700	chr8	103251014	-	RRM2B	Body	Promoter_Associated	0.0491068	0.00010186	0.0300607
cg01054652	chr11	72246863	-				-0.0883248	0.000101888	0.0300607
cg05776138	chr12	57587773	-	MIR1228;LRP1	TSS1500;Body		0.041051	0.000101938	0.0300607
cg03402630	chr22	26192806	+	MYO18B	Body		0.0760846	0.000102036	0.0300607
cg14615152	chr1	34093099	+	CSMD2	Body		0.036347	0.000102053	0.0300607
cg06512263	chr6	20709867	+	CDKAL1	Body		-0.0958163	0.000102083	0.0300607
cg25695568	chr12	110147383	-				0.0480554	0.00010211	0.0300607
cg00887936	chr3	66033260	+				0.0624344	0.000102113	0.0300607
cg00063346	chr1	228489289	-	OBSCN;OBSCN	Body;Body		0.0385055	0.000102174	0.0300607
cg08128361	chr16	67336052	-	KCTD19	Body		0.0680654	0.000102192	0.0300607
cg18990588	chr7	175713	+				0.0368191	0.000102226	0.0300607
cg03316570	chr6	43877657	-	LOC100132354	Body		0.0413992	0.000102299	0.0300607
cg26328951	chr1	28906514	-	SNHG12;SNORD99;SNORA61	Body;TSS1500;TSS200		0.0671363	0.000102309	0.0300607
cg11193635	chr3	186000036	+	DGKG;DGKG;DGKG	Body;Body;Body		0.0619947	0.000102368	0.0300607
cg14292834	chr14	36691116	+				0.0707324	0.00010243	0.0300607
cg23441018	chr15	34657364	+	LPCAT4	Body		0.04296	0.000102442	0.0300607
cg11574620	chr4	80246899	+	NAA11	1stExon		0.0318426	0.000102449	0.0300607
cg14600987	chr11	1952678	+	TNNT3;TNNT3;TNNT3;TNNT3	Body;Body;Body;Body		-0.0747179	0.000102599	0.0300847
cg26123824	chr10	120783201	-				0.0431618	0.000102783	0.0301184
cg09308580	chr2	43405947	-				-0.0519308	0.000102956	0.0301306
cg00760203	chr17	37254921	+	PLXDC1	Body		-0.0700781	0.000102961	0.0301306
cg06630988	chr12	126135376	+	TMEM132B	Body		0.0422691	0.000103331	0.0302007
cg13612317	chr10	32345864	+	KIF5B	TSS1500	Promoter_Associated	0.07033	0.000103385	0.0302007
cg16200513	chrX	110925018	+	ALG13;ALG13;ALG13;ALG13;ALG13;ALG13;ALG13;ALG13;ALG13;ALG13;ALG13;ALG13	Body;Body;Body;Body;Body;Body;Body;Body;Body;Body;Body;Body	Promoter_Associated	-0.124929	0.000103407	0.0302007
cg26745032	chrX	16964743	+	REPS2;REPS2	TSS200;TSS200	Unclassified	-0.0622601	0.000103644	0.0302047
cg18516946	chr11	94774414	+				0.0404851	0.000103683	0.0302047
cg18516150	chr3	148614668	-	CPA3	3'UTR		0.0597039	0.000103726	0.0302047
cg21038461	chr14	76837428	-	ESRRB	TSS1500		0.0518997	0.000103736	0.0302047
cg19744691	chr19	12777225	-	MORG1;MORG1;MAN2B1	TSS1500;TSS1500;Body	Promoter_Associated	0.063088	0.000103764	0.0302047
cg00792968	chr13	22635873	+			Promoter_Associated	0.0759113	0.000103901	0.0302183
cg04051697	chr2	88470813	-	THNSL2	5'UTR		0.0704204	0.000103979	0.0302183
cg02778243	chr2	239563383	+				0.0549108	0.000104016	0.0302183
cg05093561	chr18	76189844	-				-0.0548755	0.000104105	0.0302241
cg11967765	chr7	2774195	+	GNA12	Body		-0.0502927	0.000104212	0.0302351
cg11940526	chr10	80311367	-				0.0566318	0.000104311	0.0302359
cg25916172	chr10	118937897	-				0.0415735	0.000104352	0.0302359
cg03322633	chr3	44155137	-	MIR138-1	TSS1500		0.0507208	0.000104494	0.0302527
cg13875673	chr17	58041711	+	RNFT1	Body	Promoter_Associated	0.0432838	0.000104596	0.0302527
cg01175550	chr7	27147206	-	HOXA3;HOXA3;HOXA3	3'UTR;3'UTR;3'UTR		0.0587199	0.000104664	0.0302527
cg01316152	chr10	116168351	-			Unclassified	0.0301464	0.000104816	0.0302527
cg05429448	chr3	101659630	+	LOC152225	TSS200		-0.102473	0.000104824	0.0302527
cg04195702	chr1	838486	-				0.0578303	0.000104851	0.0302527
cg25723459	chr11	126245829	-	ST3GAL4	5'UTR		-0.0787966	0.000104954	0.0302527
cg05649922	chr1	27029290	+	ARID1A;ARID1A	Body;Body		0.0424621	0.00010496	0.0302527
cg26231761	chr1	4744796	-	AJAP1;AJAP1	Body;Body		0.0432009	0.000105255	0.0302899
cg04855678	chr3	195946921	-	OSTalpha	Body		-0.111809	0.000105349	0.0302899
cg04483884	chr2	86037106	-				0.049873	0.000105356	0.0302899
cg23127323	chr4	1196179	-	LOC100130872;LOC100130872-SPON2	Body;Body	Promoter_Associated	-0.0661644	0.000105364	0.0302899
cg22392793	chr2	99554416	+			Unclassified_Cell_type_specific	0.0477352	0.000105456	0.0302965
cg11771529	chr10	31047686	+				0.0647618	0.000105673	0.0303392
cg11846559	chr19	55788089	-	HSPBP1;HSPBP1	Body;Body	Unclassified_Cell_type_specific	0.0687872	0.000105774	0.0303483
cg10391102	chr1	3206316	+	PRDM16;PRDM16	Body;Body		0.0506434	0.000105927	0.0303724
cg23959474	chr17	40195832	+				0.0589512	0.00010617	0.0304223
cg04997435	chr5	153588790	-	GALNT10	Body		0.0520417	0.000106352	0.0304229
cg10204884	chr21	47319304	+	PCBP3;PCBP3	Body;Body		0.0358182	0.000106357	0.0304229
cg16640599	chr4	119732131	+	SEC24D	Body		-0.0716965	0.000106493	0.0304229
cg02965092	chr12	72347052	+	TPH2	Body		0.0440558	0.00010671	0.0304229
cg07483709	chr10	29439573	-				0.034976	0.000106736	0.0304229
cg19807286	chr5	174680743	-				0.0492457	0.000106775	0.0304229
cg14743346	chr8	124050185	-	DERL1;DERL1	Body;Body	Unclassified	0.0571198	0.000106815	0.0304229
cg02421207	chr10	64817824	-				0.0526336	0.000106826	0.0304229
cg06964899	chr10	75506596	-	SEC24C;SEC24C	Body;Body		0.0670096	0.00010687	0.0304229
cg10100747	chr14	71787215	-			Promoter_Associated	0.0407275	0.000106883	0.0304229
cg08117728	chr6	32179567	-	NOTCH4	Body		0.0681169	0.000107024	0.0304229
cg07443748	chr22	17073594	+	CCT8L2;CCT8L2	1stExon;5'UTR		0.0433066	0.000107079	0.0304229
cg19272150	chr19	43851787	-	PRG1	TSS1500		0.0598117	0.000107154	0.0304229
cg08233235	chr19	55898727	-	RPL28;RPL28;RPL28;RPL28	Body;Body;Body;3'UTR		0.0535421	0.000107173	0.0304229
cg19802368	chr7	138602190	+	KIAA1549;KIAA1549	Body;Body		0.0436334	0.000107209	0.0304229
cg03707955	chr15	61237076	-	RORA	Body		0.0284854	0.000107468	0.0304768
cg00505318	chr3	69130918	-	UBA3;UBA3	TSS1500;TSS1500		0.0441433	0.000107544	0.0304788
cg10913077	chr3	57080664	-	ARHGEF3	5'UTR		0.0441125	0.000107697	0.0305024
cg05108467	chr15	96869132	-	NR2F2	TSS200		0.0506665	0.000107936	0.0305505
cg26544722	chr4	65883972	+				0.0536376	0.000108094	0.0305754
cg01809895	chr2	222939224	-				0.0632247	0.000108172	0.030578
cg27581839	chrX	112083581	+	AMOT	5'UTR	Promoter_Associated	-0.124502	0.000108298	0.0305938
cg11623714	chr7	155601176	-	SHH	Body	Unclassified_Cell_type_specific	0.057461	0.000108566	0.0305963
cg04205769	chr1	101488098	-	DPH5;DPH5;DPH5	Body;Body;Body		-0.0971486	0.000108587	0.0305963
cg21761699	chrX	41108958	-			Unclassified	0.0645399	0.000108595	0.0305963
cg13995230	chr14	101506087	+	MIR654;MIR376B;MIR376A1;MIR376A2;MIR376C	TSS1500;TSS1500;TSS1500;TSS1500;Body		0.0545694	0.000108653	0.0305963
cg04520704	chr22	18325160	+	MICAL3;MICAL3	Body;Body	Unclassified_Cell_type_specific	0.0521738	0.000108771	0.0305963
cg00456892	chr11	124629925	-	ESAM	Body	Unclassified	-0.0813328	0.000108787	0.0305963
cg16055945	chr13	114294206	+	TFDP1;TFDP1	Body;Body		0.0462358	0.000108827	0.0305963
cg21194115	chr5	607516	+				0.0690023	0.000108877	0.0305963
cg22707878	chr3	122604848	+	LOC100129550	TSS1500		0.0507012	0.000108936	0.0305963
cg25916135	chr2	59071761	+				0.0571839	0.000109002	0.0305963
cg18148314	chr1	6425319	+	ACOT7;ACOT7	Body;Body	Unclassified_Cell_type_specific	0.062765	0.000109458	0.0307047
cg17412785	chr19	5711979	+	LONP1	Body		0.0424022	0.000109599	0.0307247
cg27571769	chr4	185704063	-	ACSL1	Body		-0.076914	0.000110007	0.0307887
cg05209306	chr19	39899376	-	ZFP36	3'UTR	Promoter_Associated	0.0463116	0.00011003	0.0307887
cg02221422	chr11	68192511	-	LRP5	Body		0.0413635	0.000110041	0.0307887
cg09150980	chr5	134917658	-			Unclassified_Cell_type_specific	0.0582357	0.000110178	0.0307887
cg20611272	chr8	103548145	-			Unclassified	0.0588719	0.000110234	0.0307887
cg03649356	chr11	18747651	+	IGSF22;IGSF22	5'UTR;1stExon		0.0310562	0.000110405	0.0307887
cg09726240	chr11	70672878	+	SHANK2	Body		-0.104588	0.000110467	0.0307887
cg25486618	chr11	78136642	+				0.0428715	0.000110577	0.0307887
cg06696905	chr3	57539284	-				0.0360788	0.000110582	0.0307887
cg20723935	chr11	70313989	+	SHANK2;SHANK2	3'UTR;3'UTR	Unclassified	-0.0514689	0.000110602	0.0307887
cg24137448	chr17	46189113	-	SNX11;SNX11	5'UTR;5'UTR	Gene_Associated_Cell_type_specific	0.0717882	0.000110672	0.0307887
cg01680009	chr3	184529753	-	VPS8;VPS8	TSS200;TSS200	Promoter_Associated	0.0335516	0.000110687	0.0307887
cg23629187	chr8	125576109	-	MTSS1	Body	Promoter_Associated_Cell_type_specific	0.0657698	0.000110781	0.0307887
cg09611064	chr17	48043063	+				-0.0497338	0.000110807	0.0307887
cg27586417	chr16	85577800	-				-0.0808832	0.000110891	0.0307927
cg20136855	chr1	12233852	-	TNFRSF1B	Body	Promoter_Associated_Cell_type_specific	0.0477323	0.000111053	0.0308157
cg07420232	chr1	22102041	+	USP48;USP48	Body;Body		0.0500188	0.000111215	0.0308157
cg24040299	chr14	105834764	+	PACS2;PACS2	Body;Body		0.0451461	0.000111267	0.0308157
cg25644649	chr8	145097639	+	SPATC1;SPATC1	Body;Body		0.0395568	0.000111294	0.0308157
cg26810970	chr1	7497704	-	CAMTA1	Body	Unclassified_Cell_type_specific	0.0496694	0.000111345	0.0308157
cg27315109	chr2	100677411	+	AFF3;AFF3	Body;Body	Unclassified_Cell_type_specific	0.0639964	0.0001114	0.0308157
cg20253872	chr1	110166571	+	AMPD2;AMPD2;AMPD2	Body;Body;TSS1500	Promoter_Associated	-0.0475693	0.000111464	0.0308157
cg05341549	chr1	9774742	-	PIK3CD	Body	Gene_Associated_Cell_type_specific	0.0436531	0.000111621	0.030821
cg21646392	chr3	23710303	+			Unclassified_Cell_type_specific	0.069615	0.000111623	0.030821
cg16966139	chr1	111933757	-	LOC441897	TSS1500		0.0627571	0.000111786	0.0308365
cg15953461	chr14	77489763	-			Unclassified	0.0425521	0.000112026	0.0308365
cg04671367	chr2	220159849	-	PTPRN;MIR153-1	Body;TSS1500	Unclassified	0.0298567	0.000112032	0.0308365
cg27533999	chr3	67691965	-	SUCLG2	Body		0.056329	0.000112035	0.0308365
cg12598054	chr4	7437156	+	SORCS2;PSAPL1	Body;TSS1500		0.0385783	0.000112049	0.0308365
cg04304802	chr10	73499965	+	CDH23	Body		-0.0693274	0.000112159	0.0308365
cg10179330	chr6	163755233	+				0.0742267	0.000112275	0.0308365
cg16522557	chr13	111159111	+	COL4A2	Body		0.057496	0.000112283	0.0308365
cg20283498	chr10	73387917	+	CDH23;CDH23	Body;Body		-0.071473	0.000112416	0.0308365
cg18061847	chr8	122654328	-	HAS2;HAS2AS	TSS1500;Body	Unclassified	0.0543122	0.000112424	0.0308365
cg06474661	chr17	48239271	+			Promoter_Associated	0.0396653	0.000112497	0.0308365
cg13180098	chr3	129246923	+	RHO	TSS1500		0.0532143	0.00011252	0.0308365
cg02390947	chr10	105273633	-	NEURL	Body		0.0725745	0.000112782	0.0308864
cg04975376	chr6	16762578	+	ATXN1;ATXN1	TSS1500;TSS1500	Promoter_Associated	0.0463621	0.000112843	0.0308864
cg23526087	chr14	68973466	+	RAD51L1	Body	NonGene_Associated	0.0532585	0.000112945	0.0308953
cg01555253	chr7	2649853	+	IQCE;IQCE	3'UTR;3'UTR		0.0576296	0.000113037	0.0308984
cg16786178	chr14	75764329	+				-0.0715702	0.000113097	0.0308984
cg00697658	chr8	145808575	+	KIAA1688	Body	Unclassified_Cell_type_specific	0.0583973	0.000113309	0.0309371
cg02137984	chr6	31545898	+	TNF	3'UTR		0.057579	0.00011363	0.0310056
cg14038731	chr6	110732536	-	DDO;DDO	Body;Body		0.0467771	0.000113922	0.0310205
cg03087880	chr16	49666012	-	ZNF423	Body		0.0550216	0.000113978	0.0310205
cg27081973	chr5	64921186	-	C5orf44;TRIM23;C5orf44;C5orf44;TRIM23;C5orf44;TRIM23	Body;TSS1500;Body;Body;TSS1500;Body;TSS1500	Promoter_Associated	0.0393259	0.000114024	0.0310205
cg26781466	chr6	10521612	-	GCNT2;GCNT2	1stExon;5'UTR		-0.0796366	0.000114034	0.0310205
cg13799838	chr9	84217219	-	TLE1	Body		-0.0565031	0.000114037	0.0310205
cg24679124	chr3	49694978	+	BSN	Body		0.0397423	0.000114267	0.0310406
cg26239772	chrX	55101301	+	PAGE2B	TSS1500		0.0507031	0.000114292	0.0310406
cg26161885	chr1	7510190	+	CAMTA1	Body	Unclassified_Cell_type_specific	0.0354867	0.000114323	0.0310406
cg14161956	chr9	96329060	-			Promoter_Associated	0.0647927	0.000114486	0.0310656
cg07468397	chr21	48090508	-				0.035925	0.000114593	0.0310656
cg16256243	chr2	85648512	-			Unclassified	-0.0624822	0.000114627	0.0310656
cg07078958	chr3	15311183	+	SH3BP5;SH3BP5	Body;Body	Promoter_Associated	-0.0944837	0.000114752	0.0310804
cg18875453	chr22	50517795	-	MLC1;MLC1	Body;Body		0.0437674	0.000114832	0.0310812
cg08142058	chr14	61695425	-				-0.0541143	0.000114896	0.0310812
cg09354294	chr1	68188118	+	GNG12	5'UTR		0.0334886	0.000115067	0.0310954
cg05103064	chr10	7311500	-	SFMBT2	Body	Unclassified_Cell_type_specific	0.0669475	0.000115104	0.0310954
cg27340480	chr19	44170526	-	PLAUR;PLAUR;PLAUR	Body;Body;Body		-0.0867605	0.00011516	0.0310954
cg14631438	chr11	128732986	+	KCNJ1;KCNJ1;KCNJ1;KCNJ1	5'UTR;5'UTR;5'UTR;5'UTR		0.0559314	0.000115489	0.0311086
cg18568335	chr14	105792505	-	PACS2;PACS2	Body;Body		-0.0756188	0.000115565	0.0311086
cg01559663	chr8	53852274	-	NPBWR1	TSS200	Unclassified_Cell_type_specific	0.107956	0.000115672	0.0311086
cg23766360	chr12	6193688	-	VWF	Body		0.0480235	0.000115682	0.0311086
cg27394566	chr14	105391635	-	PLD4	5'UTR		0.0518773	0.000115699	0.0311086
cg24442740	chr1	27902069	+	AHDC1	5'UTR	Unclassified	-0.119616	0.000115721	0.0311086
cg01462537	chr10	2992189	+				0.0691055	0.000115761	0.0311086
cg26047334	chr2	218785909	-	TNS1	5'UTR		0.0428081	0.000115777	0.0311086
cg09499849	chr2	158695158	-	ACVR1;ACVR1	5'UTR;5'UTR		-0.0640242	0.000115845	0.0311086
cg15208458	chr10	120101852	+	C10orf84;C10orf84	TSS200;TSS200	Promoter_Associated	0.03545	0.000116081	0.0311529
cg20618695	chr12	13251495	+	GSG1;GSG1	Body;Body	Promoter_Associated	-0.093611	0.000116203	0.0311667
cg16270990	chr11	130542897	-				0.0683717	0.000116282	0.0311668
cg25752703	chr3	128710390	+	KIAA1257	Body		-0.0802358	0.00011638	0.0311668
cg12178431	chr3	14860764	+	FGD5	1stExon		0.0650469	0.000116416	0.0311668
cg23939236	chr10	2357224	+				-0.113692	0.00011649	0.0311677
cg00690280	chr20	44332733	-	WFDC10B;WFDC13;WFDC10B	Body;Body;5'UTR		0.0415994	0.000116618	0.0311829
cg10896586	chr6	47009737	-	GPR110;GPR110	5'UTR;5'UTR		-0.0748279	0.000116994	0.031259
cg03937361	chr1	64330272	+	ROR1;ROR1	Body;Body		0.0428127	0.000117045	0.031259
cg18725599	chr5	149590502	-	SLC6A7	3'UTR		0.0279179	0.000117375	0.0312653
cg23279538	chr1	52608614	-	ZFYVE9;ZFYVE9;ZFYVE9	5'UTR;5'UTR;5'UTR	Promoter_Associated	-0.0610278	0.000117399	0.0312653
cg19118951	chr21	35575070	-			Unclassified	-0.0860055	0.000117463	0.0312653
cg13342120	chr12	112563444	+	TRAFD1;TRAFD1;TRAFD1	5'UTR;1stExon;5'UTR	Promoter_Associated	0.0586751	0.000117477	0.0312653
cg01257383	chr11	46408399	+	CHRM4	TSS1500		0.0325118	0.000117679	0.0312653
cg19592231	chr2	198001840	-	ANKRD44	Body		0.0434734	0.000117697	0.0312653
cg26394055	chr1	161184921	-	FCER1G	TSS200		-0.0865206	0.000117697	0.0312653
cg11327657	chr21	46388162	+	C21orf70	Body		-0.110286	0.000117733	0.0312653
cg12305265	chr6	162065571	-	PARK2;PARK2;PARK2	Body;Body;Body		0.0781217	0.000117748	0.0312653
cg25581784	chr17	38573873	+	TOP2A	Body	Promoter_Associated	0.0525179	0.000117779	0.0312653
cg25159668	chr3	151450877	+	AADACL2	TSS1500		0.0629656	0.000117926	0.0312855
cg02435083	chr16	8943436	+				-0.0680518	0.000118207	0.0313412
cg05935961	chr11	32352728	-				0.0354601	0.000118355	0.0313495
cg16131053	chr18	45459276	+				-0.0729875	0.000118408	0.0313495
cg20114528	chr12	48552006	-	ASB8	TSS1500	Promoter_Associated	0.0512964	0.000118452	0.0313495
cg25345520	chr7	116210196	-				0.0418348	0.000118538	0.0313534
cg04884118	chr12	8994648	-	A2ML1	Body		0.0745624	0.000118948	0.031443
cg07556911	chr7	2044787	+	MAD1L1;MAD1L1;MAD1L1	Body;Body;Body		0.0499566	0.000119135	0.0314532
cg21923525	chr18	9474143	-	RALBP1	TSS1500		-0.0622895	0.000119172	0.0314532
cg17879101	chr10	126329354	+	FAM53B	Body	Promoter_Associated	-0.0888937	0.000119237	0.0314532
cg25724895	chr20	58630390	-	C20orf197	TSS1500		-0.0607393	0.000119273	0.0314532
cg04459499	chr6	39772468	+	DAAM2	5'UTR		0.0497235	0.000119645	0.0315105
cg12769732	chr4	170913525	-	MFAP3L;MFAP3L	Body;5'UTR		0.0578447	0.000119738	0.0315105
cg03254534	chr18	56343105	-	MALT1;MALT1	Body;Body		0.0634796	0.00011982	0.0315105
cg00334863	chr22	42779093	-	NFAM1	3'UTR		0.0637509	0.000119886	0.0315105
cg05175964	chr15	72103133	-	NR2E3;NR2E3	1stExon;1stExon		0.0293546	0.000119956	0.0315105
cg26043955	chr8	123095289	-				0.039125	0.00011998	0.0315105
cg01871995	chr8	17754363	+	FGL1;FGL1;FGL1;FGL1	TSS1500;TSS1500;TSS1500;TSS1500		0.0516907	0.00012005	0.0315105
cg01940753	chr15	81069622	+			Unclassified	-0.0663751	0.000120126	0.0315105
cg26508170	chr17	53771307	-				0.0482247	0.000120134	0.0315105
cg27109056	chr18	10410364	+				0.0366303	0.000120618	0.0316021
cg17479898	chr1	58920156	+				0.0788533	0.000120646	0.0316021
cg25025455	chr3	134204912	+	CEP63;CEP63;ANAPC13;CEP63;CEP63;ANAPC13;CEP63;ANAPC13	5'UTR;5'UTR;TSS200;5'UTR;TSS200;TSS200;1stExon;TSS200	Promoter_Associated	0.0483657	0.000120699	0.0316021
cg09500196	chr16	8963749	-	CARHSP1	TSS1500		-0.0564542	0.000120782	0.0316052
cg12923745	chr2	241689957	-	KIF1A	Body		0.0312587	0.000120919	0.0316223
cg03993087	chr10	80499721	+				0.0539842	0.000121245	0.031646
cg03752977	chr8	144330404	+	ZFP41	5'UTR	Unclassified_Cell_type_specific	0.0478412	0.000121264	0.031646
cg11819305	chr1	117910798	-	MAN1A2;MAN1A2	5'UTR;1stExon	Promoter_Associated	0.057192	0.000121321	0.031646
cg17479280	chr1	156466088	+	MEF2D	5'UTR	Promoter_Associated_Cell_type_specific	0.0765219	0.000121325	0.031646
cg04837438	chr2	95403063	+				-0.0415609	0.000121423	0.031646
cg23911970	chr6	35177616	+				0.0321157	0.000121455	0.031646
cg00791712	chr10	124459378	+	C10orf120	TSS200		0.0512854	0.000121578	0.031646
cg26470937	chr11	61681474	+	RAB3IL1	Body	Unclassified_Cell_type_specific	0.0546197	0.000121605	0.031646
cg27237834	chr3	132165326	+	DNAJC13	Body		-0.0777398	0.000121668	0.031646
cg00268476	chr16	2740589	-	KCTD5	Body		-0.0479752	0.000121729	0.031646
cg02236673	chr11	117957569	-	TMPRSS4;TMPRSS4	Body;Body		0.0318305	0.000121861	0.0316616
cg12686478	chr2	121748565	+	GLI2	3'UTR		0.0525909	0.000122015	0.0316829
cg21769820	chr7	625136	-	PRKAR1B;PRKAR1B;PRKAR1B;PRKAR1B;PRKAR1B;PRKAR1B	Body;Body;Body;Body;Body;Body		0.0495797	0.000122588	0.0317904
cg11364256	chr7	42005232	-	GLI3	Body		0.0475839	0.000122668	0.0317904
cg22128954	chr1	165087522	-				-0.0665886	0.000122763	0.0317904
cg00014754	chr8	143761811	+	PSCA	TSS200		0.0317828	0.000122873	0.0317904
cg25596082	chr10	43626561	+				-0.06578	0.000122877	0.0317904
cg03576555	chr10	126792721	-	CTBP2;CTBP2	5'UTR;5'UTR		0.0383064	0.000122919	0.0317904
cg16976499	chr6	76330505	-	SENP6;SENP6	Body;Body		0.0504967	0.000122935	0.0317904
cg20267718	chr1	234293143	+	SLC35F3	Body		0.0462736	0.0001231	0.031811
cg07921759	chr14	55203969	+	SAMD4A;SAMD4A	Body;Body		0.0458497	0.000123165	0.031811
cg06620353	chr6	108255642	-	SEC63	Body		-0.0800782	0.000123231	0.031811
cg24253136	chr11	34535140	+	ELF5	5'UTR	Unclassified	0.0363874	0.00012337	0.0318281
cg15964132	chr11	3175636	-	OSBPL5;OSBPL5;OSBPL5	5'UTR;5'UTR;5'UTR		-0.08036	0.000123478	0.0318374
cg16201146	chr20	19191526	-				0.047028	0.000123777	0.0318959
cg06217769	chr17	2126306	+	SMG6;SMG6	Body;Body	Unclassified_Cell_type_specific	0.0767805	0.000124263	0.0319714
cg14020052	chr2	240174659	+	HDAC4	Body		-0.0836577	0.000124333	0.0319714
cg26521207	chr7	25163585	+	CYCS	Body		0.0501415	0.000124389	0.0319714
cg06982229	chr5	36495271	+				0.0363191	0.000124406	0.0319714
cg02243061	chr5	112305407	-			Unclassified_Cell_type_specific	0.0611878	0.000124434	0.0319714
cg11986385	chr11	19628828	+	NAV2	Body		0.0303206	0.000124513	0.031973
cg02471183	chr8	67456683	+				0.0340434	0.000124645	0.0319884
cg01553182	chr6	29342533	-	OR12D3	1stExon		0.050465	0.000124889	0.0319954
cg08620426	chr16	29607030	-			Promoter_Associated	0.0837369	0.000124903	0.0319954
cg17525495	chr17	56401734	-	BZRAP1;BZRAP1	Body;Body		-0.0968224	0.00012503	0.0319954
cg21638533	chr12	6658625	+	IFFO1;IFFO1;IFFO1	Body;TSS1500;Body		-0.0731602	0.000125032	0.0319954
cg03010561	chr14	69947271	-				-0.057053	0.00012508	0.0319954
cg04924511	chr3	10334731	+	GHRLOS;GHRL;GHRL;GHRLOS;GHRLOS;GHRL;GHRL;GHRL;GHRL;GHRL;GHRLOS;GHRL;GHRL;GHRL	Body;TSS200;TSS200;Body;Body;TSS200;TSS200;TSS200;TSS200;TSS200;Body;TSS200;TSS200;TSS200		-0.0916175	0.000125109	0.0319954
cg25310567	chr7	151653890	+	GALNTL5;GALNTL5	5'UTR;Body		0.0396706	0.000125255	0.0320039
cg03903278	chr3	161577612	+				-0.0860346	0.000125287	0.0320039
cg00787013	chr10	125665208	+				0.0630046	0.000125546	0.0320389
cg19802929	chr14	32396820	-				0.041529	0.00012557	0.0320389
cg09935792	chr17	9062729	+	NTN1	Body		0.057462	0.000125834	0.0320757
cg01311805	chr11	35971736	+	LDLRAD3	Body		0.0528581	0.00012586	0.0320757
cg07537896	chr11	120998811	+	TECTA	Body		0.040255	0.000126005	0.032079
cg08003321	chr17	8815843	+	PIK3R5;PIK3R5	5'UTR;TSS200		0.0583618	0.000126019	0.032079
cg11690724	chr5	158475854	-	EBF1	Body		0.0515749	0.000126187	0.0320925
cg11907323	chr8	122685859	+				0.0581908	0.000126305	0.0320925
cg05546044	chr22	22222597	+	MAPK1;MAPK1	TSS1500;TSS1500	Promoter_Associated	0.0449306	0.00012636	0.0320925
cg07095530	chr7	100859728	-	ZNHIT1;PLOD3	TSS1500;Body	Unclassified_Cell_type_specific	-0.0561686	0.000126363	0.0320925
cg17805547	chr3	180710218	+				0.0438045	0.000126558	0.032098
cg27288968	chr21	34106765	-	C21orf66;C21orf66	3'UTR;Body		0.0591176	0.000126582	0.032098
cg27386431	chr1	200990482	+	KIF21B	Body	Unclassified	0.044613	0.000126604	0.032098
cg13989834	chr9	134400392	-	UCK1;UCK1	3'UTR;3'UTR		0.0460229	0.0001269	0.0321395
cg02356640	chr11	1501973	+	HCCA2	Body		0.0404832	0.000126943	0.0321395
cg11067453	chr1	24637997	-				0.0488436	0.000126987	0.0321395
cg05971934	chr15	88307922	-				0.0462162	0.000127449	0.0322133
cg02542748	chr10	131034863	-				0.0513241	0.000127516	0.0322133
cg10204320	chr1	32708276	+	MTMR9L	TSS1500		-0.0697009	0.000127651	0.0322133
cg00688941	chr8	39898391	+				0.0323413	0.000127677	0.0322133
cg05980785	chr2	197583891	-	CCDC150	Body	Unclassified_Cell_type_specific	-0.0856753	0.000127703	0.0322133
cg12701674	chr13	114908876	+			Unclassified_Cell_type_specific	0.047791	0.000127717	0.0322133
cg06362282	chr6	33245893	-	B3GALT4	1stExon	Promoter_Associated	0.0410402	0.000128032	0.0322692
cg27587307	chr2	101678574	-	TBC1D8	Body	Unclassified_Cell_type_specific	0.0444361	0.000128086	0.0322692
cg25577670	chr10	29804970	+	SVIL;SVIL	Body;Body		0.0535679	0.000128173	0.0322728
cg06753273	chr1	211666429	-	RD3;RD3	TSS200;TSS200		0.0591916	0.000128437	0.0323083
cg09812397	chr15	30078357	+	TJP1;TJP1	Body;Body		0.0570112	0.000128569	0.0323083
cg27426835	chr2	19963298	+				0.0419277	0.000128588	0.0323083
cg10287111	chr14	101592058	-				0.0423254	0.000128608	0.0323083
cg08123701	chr1	57955106	-	DAB1	5'UTR		0.0505159	0.000128773	0.0323313
cg17755321	chr6	31546085	-	TNF	3'UTR		0.0663431	0.000128922	0.0323503
cg09455881	chr3	47388736	-			Unclassified_Cell_type_specific	-0.0835866	0.000129007	0.0323533
cg03930965	chr17	35966055	-	SYNRG;SYNRG;SYNRG;SYNRG;SYNRG;SYNRG;SYNRG	Body;Body;Body;Body;Body;Body;Body	Unclassified	0.0707677	0.000129336	0.0324031
cg11397878	chr10	121798120	-				0.0462313	0.000129353	0.0324031
cg09397246	chr15	91427361	+	FES;FES;FES;FES	TSS1500;TSS1500;TSS1500;TSS1500	Unclassified_Cell_type_specific	-0.0847551	0.000129459	0.0324111
cg00209786	chr20	56752779	-				0.0458334	0.000129581	0.0324165
cg10614223	chr19	18111389	+	ARRDC2	TSS1500	Promoter_Associated	0.0479362	0.000129743	0.0324165
cg06700234	chr8	145642243	-	SLC39A4;SLC39A4;SLC39A4	5'UTR;TSS1500;1stExon		0.0534658	0.000129761	0.0324165
cg26535158	chr17	40175841	-	NKIRAS2;NKIRAS2;NKIRAS2;NKIRAS2;NKIRAS2	Body;Body;Body;Body;3'UTR		-0.0605631	0.000129786	0.0324165
cg03357721	chr13	111956695	+	ARHGEF7;ARHGEF7	3'UTR;3'UTR		0.0616012	0.000129887	0.0324165
cg02760495	chr3	139678075	-	CLSTN2	Body		0.0508683	0.000129997	0.0324165
cg23572315	chr6	43984616	+				0.0511418	0.000130028	0.0324165
cg18084554	chr19	929046	-	ARID3A	5'UTR		-0.0630725	0.000130073	0.0324165
cg22648996	chr10	63946213	+				0.0420621	0.000130143	0.0324165
cg26575738	chr17	44896168	+	WNT3	TSS200		0.0438812	0.000130224	0.0324183
cg17036164	chr1	201608445	+				0.0447731	0.000130436	0.0324353
cg01516372	chr1	87617972	-	LOC339524	Body	Unclassified	-0.0547619	0.00013044	0.0324353
cg07674403	chr19	13068176	+	GADD45GIP1	TSS200	Promoter_Associated_Cell_type_specific	0.0481077	0.000130599	0.0324565
cg17664182	chr10	99696260	+	CRTAC1	Body		0.0381805	0.000130682	0.0324589
cg02287007	chr6	166877038	+	RPS6KA2;RPS6KA2	Body;Body		-0.076066	0.000130833	0.0324779
cg25053484	chr4	187078828	+	FAM149A;FAM149A	Body;Body		-0.0438278	0.000131171	0.032528
cg02050028	chr7	43156037	-	HECW1	5'UTR		0.0470953	0.00013131	0.032528
cg07126783	chr17	78800767	-	RPTOR;RPTOR	Body;Body		-0.0777136	0.000131319	0.032528
cg01733217	chr16	74700730	+	RFWD3;RFWD3	5'UTR;1stExon	Promoter_Associated	0.176842	0.000131403	0.032528
cg08818866	chr2	33415906	-	LTBP1;LTBP1;LTBP1;LTBP1;LTBP1	Body;Body;Body;Body;Body		0.0668574	0.000131456	0.032528
cg08126789	chr16	84746995	-	USP10	Body		0.0562982	0.000131478	0.032528
cg16727774	chr16	87958281	-	CA5A	Body	Unclassified_Cell_type_specific	0.0610566	0.000131591	0.0325339
cg10110604	chr15	93956122	-				0.0476932	0.000131649	0.0325339
cg15001056	chr3	151143464	+	MED12L	Body		0.0505989	0.000131801	0.0325508
cg27597264	chr6	8086870	-	SCARNA27;EEF1E1;EEF1E1	TSS200;Body;Body		0.0776767	0.000131866	0.0325508
cg04958055	chr14	69404437	-	ACTN1;ACTN1;ACTN1	Body;Body;Body	Unclassified	-0.0600369	0.000132192	0.032613
cg27511678	chr18	48721148	-	MEX3C	Body	Promoter_Associated_Cell_type_specific	0.039905	0.000132487	0.0326497
cg07508446	chr16	85966197	+				0.03875	0.000132489	0.0326497
cg13563869	chr1	104635600	+				0.0415073	0.000132606	0.0326602
cg11061343	chr17	73993843	-	C17orf106	Body	Unclassified_Cell_type_specific	-0.0687814	0.000132843	0.0326828
cg25015733	chr2	99342986	-	MGAT4A	5'UTR		0.0645131	0.000132885	0.0326828
cg03403539	chr7	23221679	-	NUPL2;NUPL2	1stExon;5'UTR	Promoter_Associated	0.0395384	0.00013292	0.0326828
cg07125166	chr3	48413613	+	FBXW12;FBXW12;FBXW12	TSS200;TSS200;TSS200		0.0593771	0.000133222	0.0327079
cg01062116	chr1	3352435	+	PRDM16;PRDM16	3'UTR;3'UTR		0.0638765	0.000133237	0.0327079
cg25977900	chr1	114842468	+				0.0526776	0.000133413	0.0327079
cg25274468	chr7	114570498	+	MDFIC;MDFIC	Body;Body		0.0481909	0.00013346	0.0327079
cg25565730	chr6	152085565	+	ESR1	5'UTR	Unclassified	-0.0512889	0.000133551	0.0327079
cg08689929	chr19	41310517	+	EGLN2;EGLN2	Body;Body	Promoter_Associated	0.0261878	0.000133609	0.0327079
cg04843813	chr3	171755923	+	FNDC3B	TSS1500		-0.0635765	0.000133621	0.0327079
cg10498921	chr5	139625058	-	PFDN1	3'UTR	Gene_Associated	-0.0833493	0.000133645	0.0327079
cg08279189	chr6	28875370	+	TRIM27	Body		-0.0913211	0.000133691	0.0327079
cg11583802	chr13	36916913	-	SPG20;SPG20;SPG20;SPG20	5'UTR;5'UTR;5'UTR;5'UTR		0.0588271	0.00013384	0.0327135
cg08145373	chr11	2407008	-	CD81	Body	Unclassified	0.077995	0.000133863	0.0327135
cg11631063	chr4	184679835	+				0.0458258	0.000133965	0.0327204
cg08708790	chr16	22176873	+				0.0345377	0.000134101	0.0327353
cg23672659	chr6	30648020	-	KIAA1949;KIAA1949	Body;Body		0.0376832	0.000134263	0.0327569
cg25578830	chr10	1668835	+	ADARB2	Body		0.0542392	0.000134365	0.0327634
cg05070372	chr16	87027489	-				0.0549579	0.000134637	0.0327894
cg22898082	chr19	11074428	-	SMARCA4;SMARCA4;SMARCA4	5'UTR;5'UTR;5'UTR	Promoter_Associated_Cell_type_specific	0.040018	0.000134701	0.0327894
cg19682537	chr1	47188872	+				0.0533707	0.000134784	0.0327894
cg24032269	chr5	149756966	+	TCOF1;TCOF1;TCOF1;TCOF1;TCOF1;TCOF1	Body;Body;Body;Body;Body;Body	Gene_Associated_Cell_type_specific	0.0655042	0.000134849	0.0327894
cg08587313	chr8	130215373	-				0.057539	0.000134955	0.0327894
cg22320059	chr11	76890985	+	MYO7A;MYO7A;MYO7A	Body;Body;Body		0.0350854	0.000135006	0.0327894
cg10039523	chr1	12517834	-	VPS13D;VPS13D	Body;Body		-0.0548012	0.000135058	0.0327894
cg00416386	chr2	75149526	-				0.0396563	0.000135067	0.0327894
cg23955161	chr6	3737956	-	C6orf145	Body		0.0407971	0.000135243	0.0328027
cg03050965	chr1	101705237	-	S1PR1	Body	Promoter_Associated	0.0420545	0.000135271	0.0328027
cg07218880	chr13	115046279	-	UPF3A;UPF3A	TSS1500;TSS1500	Promoter_Associated_Cell_type_specific	0.06927	0.000135424	0.0328218
cg12016746	chr11	68084453	-	LRP5	Body		-0.0713178	0.000135645	0.0328297
cg06466459	chr13	112054426	-				0.0499494	0.000135693	0.0328297
cg06416760	chr16	4323067	-	TFAP4	TSS200	Promoter_Associated	0.0422731	0.00013571	0.0328297
cg06962884	chr16	90042262	+	AFG3L1;AFG3L1;AFG3L1	Body;Body;Body		0.0413079	0.000135944	0.0328297
cg19688118	chr5	114632615	+	CCDC112;CCDC112	TSS1500;TSS200	Promoter_Associated	0.0446438	0.000136003	0.0328297
cg04573706	chr1	22216432	+	HSPG2	Body		0.0488265	0.000136045	0.0328297
cg21095280	chr6	36724036	-	CPNE5	Body	Unclassified	0.0423373	0.000136048	0.0328297
cg12174409	chr3	170373297	-				0.049215	0.000136198	0.0328297
cg23228450	chr1	205618102	-				0.0343666	0.000136221	0.0328297
cg03983213	chr7	157475737	+	PTPRN2;PTPRN2;PTPRN2	Body;Body;Body	Unclassified_Cell_type_specific	-0.124288	0.000136277	0.0328297
cg15717719	chr2	24150218	+	ATAD2B	TSS1500	Promoter_Associated	0.0401634	0.000136521	0.0328297
cg21393818	chr17	76626270	+			Unclassified_Cell_type_specific	0.0431593	0.000136626	0.0328297
cg05120428	chr10	116109825	-	AFAP1L2;AFAP1L2	Body;Body		0.0466653	0.000136653	0.0328297
cg17375396	chr11	67202808	-	RPS6KB2	3'UTR	Promoter_Associated_Cell_type_specific	0.0464529	0.000136868	0.0328297
cg00328227	chr1	109204325	-	C1orf59;C1orf59	TSS200;TSS1500	Promoter_Associated	0.0478772	0.000136964	0.0328297
cg14970096	chr1	165738563	-	TMCO1	TSS1500	Unclassified	0.0258139	0.000137021	0.0328297
cg03353654	chr10	80677715	-				0.0563371	0.000137196	0.0328297
cg26022064	chr7	98739782	+	SMURF1;SMURF1	Body;Body		0.0399199	0.000137251	0.0328297
cg17108388	chr1	204226566	-	PLEKHA6	Body		0.0341602	0.000137286	0.0328297
cg08572049	chr12	123011833	-	RSRC2;RSRC2;RSRC2;KNTC1;KNTC1	TSS1500;TSS1500;TSS1500;5'UTR;1stExon	Promoter_Associated	0.0402771	0.000137296	0.0328297
cg25104613	chr1	20649108	+	VWA5B1	Body	Promoter_Associated	0.0469125	0.000137387	0.0328297
cg14186336	chr9	124045139	-	GSN;GSN;GSN;GSN;GSN;GSN;GSN	5'UTR;5'UTR;5'UTR;5'UTR;5'UTR;5'UTR;5'UTR		-0.0668118	0.0001375	0.0328297
cg05907835	chr16	31214346	+	PYCARD;PYCARD	TSS200;TSS200	Promoter_Associated	-0.0751269	0.0001375	0.0328297
cg05991009	chr2	102080674	-	RFX8	Body		-0.0762864	0.000137604	0.0328297
cg26104551	chr2	27851776	+	GPN1;GPN1;CCDC121;GPN1;GPN1;CCDC121;GPN1;CCDC121	5'UTR;5'UTR;TSS200;TSS200;TSS200;TSS200;Body;5'UTR	Promoter_Associated	-0.047464	0.000137713	0.0328297
cg09372617	chr1	198136518	+	NEK7	5'UTR		0.0782651	0.000137724	0.0328297
cg00195828	chr8	8680903	+	MFHAS1	Body		-0.0430153	0.000137755	0.0328297
cg10443237	chr1	42621342	+	GUCA2B	3'UTR		0.0444112	0.000137826	0.0328297
cg02751731	chr20	642436	-	SCRT2	3'UTR		0.0500573	0.000137861	0.0328297
cg20357538	chr15	101777761	-	CHSY1	Body		-0.118381	0.000137867	0.0328297
cg05945608	chr6	42739639	+			Promoter_Associated	0.0440103	0.000137897	0.0328297
cg07143125	chr11	48110045	+	PTPRJ;PTPRJ	Body;Body		-0.0786984	0.000137953	0.0328297
cg19094366	chr5	63942107	+				0.0468263	0.000138012	0.0328297
cg21107581	chr19	49258805	+	FGF21;FUT1	TSS1500;TSS200		0.0373716	0.000138016	0.0328297
cg00534468	chr16	81579629	+	CMIP;CMIP	Body;Body		0.0542719	0.000138068	0.0328297
cg18795169	chr1	18902165	+			Unclassified	-0.238704	0.000138813	0.032983
cg01023672	chr12	47477223	-				-0.0939029	0.000138862	0.032983
cg22652406	chr11	63997668	-	DNAJC4	TSS200	Promoter_Associated	0.0450948	0.000138985	0.0329944
cg20091384	chr19	2700927	-	GNG7	5'UTR		0.0561715	0.000139103	0.0330045
cg18633154	chr14	77296234	+	C14orf166B	Body		0.0646396	0.000139199	0.0330096
cg24741666	chr1	3038707	-	PRDM16;PRDM16	Body;Body		0.0312545	0.000139318	0.03302
cg23370883	chr7	44180604	-	MYL7	Body		0.057508	0.000139584	0.0330564
cg18437480	chr17	76130305	+	TMC8	Body	Promoter_Associated	0.0383208	0.000139645	0.0330564
cg18141622	chr2	238525524	-			Unclassified_Cell_type_specific	-0.0827891	0.000139697	0.0330564
cg22999536	chr10	697771	+	DIP2C;C10orf108;C10orf108	Body;Body;Body		-0.0509294	0.000139878	0.0330641
cg11287987	chr17	41837048	-	SOST	TSS1500	Unclassified	0.0306895	0.000139893	0.0330641
cg26593521	chr5	156594725	-	FAM71B	TSS1500		0.06289	0.000140074	0.0330641
cg16497293	chr16	15596082	+	C16orf45;C16orf45	TSS200;Body		0.0364389	0.000140162	0.0330641
cg20790367	chr1	31492493	-	PUM1;PUM1	Body;Body	Promoter_Associated_Cell_type_specific	0.0703204	0.000140166	0.0330641
cg17295389	chr6	110717270	+	DDO;DDO	Body;Body		0.0655836	0.000140299	0.0330641
cg10994944	chr1	32741152	+	LCK;LCK	Body;Body		-0.0644269	0.000140512	0.0330641
cg01921825	chr14	106743465	-			Unclassified_Cell_type_specific	0.0641209	0.00014054	0.0330641
cg17146738	chr7	98739698	+	SMURF1;SMURF1	Body;Body		0.0569456	0.000140688	0.0330641
cg19069360	chr12	1922058	-	CACNA2D4	Body		-0.0766335	0.000140716	0.0330641
cg24064639	chr17	66592243	-	FAM20A	Body		0.0644261	0.000140761	0.0330641
cg19621065	chr15	92459857	+	SLCO3A1;SLCO3A1	Body;Body		0.054585	0.000140804	0.0330641
cg23595413	chr11	76574308	+	ACER3	Body		-0.0778226	0.000140885	0.0330641
cg03892838	chr2	238599734	-	LRRFIP1;LRRFIP1;LRRFIP1;LRRFIP1;LRRFIP1	TSS1500;TSS1500;TSS1500;TSS1500;Body		-0.106804	0.000140968	0.0330641
cg15128147	chr2	103593390	+				0.0582935	0.000140995	0.0330641
cg26840889	chr7	155024633	-				0.059997	0.000141002	0.0330641
cg01130580	chr13	98628964	+	IPO5	Body		0.0593784	0.000141044	0.0330641
cg01891782	chr3	178036764	-				0.0417822	0.000141095	0.0330641
cg19986472	chr17	41561315	-	DHX8	TSS200	Promoter_Associated	0.0285386	0.000141384	0.0330641
cg18387985	chr11	15350125	-			Unclassified_Cell_type_specific	0.0353831	0.000141452	0.0330641
cg13255629	chr4	88752660	-	MEPE	TSS1500		0.0399149	0.00014153	0.0330641
cg25697442	chr6	1708713	+	GMDS	Body		0.0676839	0.000141657	0.0330641
ch.3.994724R	chr3	47736700	+	SMARCC1	Body		0.0468672	0.000141787	0.0330641
cg07159131	chr4	122867651	+	TRPC3	Body		-0.105048	0.000141815	0.0330641
cg24257768	chr10	120101984	-	C10orf84;C10orf84	TSS200;TSS200	Promoter_Associated	0.0445102	0.000141876	0.0330641
cg15356966	chr11	33913187	+	LMO2	5'UTR		-0.0888708	0.0001419	0.0330641
cg27480444	chr2	144582331	-				0.0511672	0.000141934	0.0330641
cg06545330	chr1	37760158	+				0.0727873	0.000141964	0.0330641
cg05486616	chr7	155834083	+				0.041081	0.0001422	0.0330641
cg03984055	chr16	31117318	-			Unclassified	-0.0567339	0.000142248	0.0330641
cg09417547	chr3	43289436	+				-0.079123	0.000142252	0.0330641
cg22280671	chr13	22170320	+	EFHA1	Body		-0.0981606	0.000142325	0.0330641
cg18838431	chr11	74178800	+	KCNE3	TSS1500		-0.0815558	0.000142378	0.0330641
cg13942782	chr7	120454411	-	TSPAN12	Body		0.0645613	0.000142387	0.0330641
cg13411373	chr11	93280125	-				0.0459131	0.000142529	0.0330641
cg21221263	chr2	134933179	+				-0.066521	0.000142531	0.0330641
cg23849777	chrX	38076203	-	SRPX;SRPX;SRPX;SRPX	Body;Body;Body;Body		0.0649657	0.000142592	0.0330641
cg11924638	chr6	25408223	-	LRRC16A	Body		0.0505657	0.000142632	0.0330641
cg27129363	chr12	95376814	-	NDUFA12	Body		0.0318571	0.000142659	0.0330641
cg03958229	chr6	117804230	+	DCBLD1	Body	Promoter_Associated	0.0516625	0.000142913	0.0331054
cg23411150	chr6	1643624	+	GMDS	Body		-0.0637398	0.000143201	0.0331471
cg26834627	chr16	58686097	+				0.0532285	0.000143244	0.0331471
cg02744459	chr12	21654197	+	RECQL;GOLT1B;RECQL;RECQL	1stExon;TSS1500;5'UTR;5'UTR	Promoter_Associated	0.0425374	0.000143469	0.0331819
cg25145840	chr5	171765799	-	SH3PXD2B	Body		0.0589969	0.000143674	0.0332067
cg01860774	chr14	64969374	-	ZBTB25	5'UTR	Promoter_Associated	0.0671053	0.000143748	0.0332067
cg05674475	chr4	42154385	+	BEND4;BEND4	5'UTR;5'UTR	Unclassified	0.0511249	0.000143803	0.0332067
cg03634729	chr18	21452829	+	LAMA3;LAMA3;LAMA3;LAMA3	TSS200;TSS200;Body;Body		0.0470497	0.000143921	0.0332164
cg07346187	chr6	149775621	+	ZC3H12D	Body	Unclassified_Cell_type_specific	-0.0675107	0.000144097	0.0332397
cg01990910	chr16	12207648	-	SNX29	Body		-0.112086	0.000144176	0.0332405
cg04592811	chr17	16200581	-	PIGL	Body		-0.0744247	0.000144274	0.0332457
cg10785340	chr5	134715577	-	H2AFY;H2AFY;H2AFY;H2AFY	Body;Body;Body;Body		-0.0590123	0.000144489	0.0332779
cg05229454	chr17	80494379	-	FOXK2	Body		-0.100203	0.000144607	0.0332875
cg08766762	chr6	37521698	-			Unclassified	0.0606773	0.000144737	0.0333
cg24379742	chr3	194397111	-				0.0523115	0.000145528	0.0334647
cg12415479	chr3	129311698	-	PLXND1	Body		-0.102619	0.000145723	0.0334754
cg25564535	chr2	98329463	-	ZAP70	TSS1500		0.0348022	0.000145727	0.0334754
cg18254147	chr5	131347582	+	ACSL6;ACSL6	TSS1500;TSS1500		0.0417467	0.000145966	0.0335103
cg25477843	chr8	145061318	+	PARP10	TSS1500	Promoter_Associated	0.0505732	0.000146048	0.0335103
cg24702451	chr6	7258284	-				0.0353098	0.000146143	0.0335103
cg05200614	chr14	101323508	-	MEG3;MEG3;MEG3	Body;Body;Body		0.0411692	0.000146184	0.0335103
cg17105814	chr4	55365203	-				0.0643452	0.000146333	0.0335272
cg07092111	chr10	32621403	+	EPC1	Body	Promoter_Associated	0.0459512	0.000146596	0.0335698
cg09979924	chr4	8359499	-				0.0841421	0.0001469	0.033622
cg15991175	chr3	52313923	+	WDR82	TSS1500		0.0640283	0.000146981	0.0336231
cg19218057	chr11	66688628	-	PC;PC	5'UTR;5'UTR		-0.0576314	0.000147122	0.0336379
cg13971504	chr5	74344416	+				0.0734717	0.000147497	0.0336817
cg07195660	chr1	229694604	+	ABCB10	TSS200	Promoter_Associated	0.0491456	0.000147503	0.0336817
cg20975414	chr1	145715571	-	CD160	TSS200		0.0305723	0.000147578	0.0336817
cg07392740	chr17	73061848	+	KCTD2	3'UTR		0.0325299	0.00014762	0.0336817
cg00581764	chr6	158183853	+			Unclassified_Cell_type_specific	-0.061344	0.000148037	0.0337592
cg12092579	chr1	178380975	+	RASAL2;RASAL2	Body;Body		0.0610431	0.000148438	0.0338278
cg11397476	chr10	19149495	+				0.0591439	0.000148491	0.0338278
cg22729539	chr12	122519119	-	MLXIP	Body		-0.0966056	0.000148733	0.0338333
cg08496523	chr11	61541027	-	C11orf9;C11orf9	Body;Body		0.0484326	0.000148749	0.0338333
cg11003133	chr1	159046391	-	AIM2	5'UTR		0.0587691	0.000148978	0.0338333
cg09641955	chr12	2716844	+	CACNA1C;CACNA1C;CACNA1C;CACNA1C;CACNA1C;CACNA1C;CACNA1C;CACNA1C;CACNA1C;CACNA1C;CACNA1C;CACNA1C;CACNA1C;CACNA1C;CACNA1C;CACNA1C;CACNA1C;CACNA1C;CACNA1C;CACNA1C;CACNA1C;CACNA1C;CACNA1C	Body;Body;Body;Body;Body;Body;Body;Body;Body;Body;Body;Body;Body;Body;Body;Body;Body;Body;Body;Body;Body;Body;Body		0.0509236	0.00014906	0.0338333
cg24637261	chr10	75410817	-	SYNPO2L;SYNPO2L	Body;TSS200	Unclassified_Cell_type_specific	0.0472619	0.000149149	0.0338333
cg06887580	chr6	31550699	-	LTB;LTB	TSS1500;TSS1500	Promoter_Associated	0.0533438	0.000149188	0.0338333
cg24159247	chr3	4575483	+	ITPR1;ITPR1;ITPR1	Body;Body;Body		-0.0961453	0.000149212	0.0338333
cg26955540	chr15	90727570	-	SEMA4B	TSS1500	Unclassified_Cell_type_specific	0.0712926	0.000149214	0.0338333
cg24499524	chr17	56356470	+	MPO	Body		-0.0474394	0.000149255	0.0338333
cg12144573	chr13	113530013	+	ATP11A;ATP11A	Body;Body		0.0442769	0.000149303	0.0338333
cg15553418	chr1	16696547	-	C1orf144;C1orf144	Body;Body		-0.0772889	0.000149361	0.0338333
cg19180555	chr12	5982295	+	ANO2	Body	Unclassified_Cell_type_specific	0.0670136	0.000149454	0.0338371
cg26678144	chr11	123389435	+				0.0753567	0.000149551	0.0338415
cg09697978	chr2	37501815	+	PRKD3	Body		-0.0853461	0.000149848	0.0338914
cg07364240	chr3	196388687	-	LRRC33	3'UTR		0.0418538	0.000150188	0.0339508
cg26389888	chr2	178973147	+	PDE11A	TSS200		0.0549681	0.000150519	0.0339868
cg27606607	chr3	183963511	+	ALG3;ALG3;ALG3;ALG3	Body;Body;Body;Body		0.0448774	0.000150558	0.0339868
cg08800530	chr5	175788722	+	KIAA1191;KIAA1191;KIAA1191;KIAA1191;KIAA1191;KIAA1191	5'UTR;1stExon;1stExon;5'UTR;1stExon;5'UTR	Promoter_Associated	0.0863875	0.000150668	0.0339868
cg16279158	chr11	5291214	-	HBE1;HBE1	1stExon;5'UTR		0.0418686	0.000150698	0.0339868
cg00450979	chr19	50910248	+	POLD1	Body		0.0497634	0.000150753	0.0339868
cg26925688	chr19	4303957	-	FSD1	TSS1500	Unclassified	0.0356009	0.000151135	0.0339868
cg08753706	chr2	238493259	-	RAB17	Body		0.0353042	0.000151339	0.0339868
cg09063663	chr1	16484811	+			Unclassified_Cell_type_specific	0.0236828	0.000151378	0.0339868
cg20072118	chr12	52653637	-			Unclassified_Cell_type_specific	-0.0701359	0.000151404	0.0339868
cg13566141	chr9	132050607	-				0.0503737	0.000151412	0.0339868
cg25463779	chr12	124773236	+	FAM101A	TSS1500		0.0390023	0.000151424	0.0339868
cg16392942	chr16	89909677	-	SPIRE2	Body		-0.055284	0.000151453	0.0339868
cg25324786	chr13	114866221	+	RASA3	Body		0.0580483	0.000151498	0.0339868
cg06256785	chrX	70460157	-	ZMYM3;BCYRN1;ZMYM3;ZMYM3	3'UTR;Body;3'UTR;3'UTR		-0.0587902	0.0001516	0.0339868
cg22022067	chr6	32172124	+	NOTCH4	Body		0.0523165	0.000151613	0.0339868
cg14649507	chr2	231735037	+	ITM2C;ITM2C;ITM2C	Body;Body;Body		-0.0811402	0.000151635	0.0339868
cg24967811	chr12	123503709	+	PITPNM2	Body		-0.0819756	0.000151821	0.0339868
cg26709988	chr16	84860918	-	CRISPLD2	5'UTR		-0.102167	0.000151824	0.0339868
cg04113075	chr6	146865487	-	RAB32	Body		-0.0874629	0.000151858	0.0339868
cg07604732	chr16	19295632	-	LOC728276	TSS1500		0.048422	0.000151954	0.0339868
cg09855140	chr13	100004097	+	UBAC2;FKSG29;UBAC2;UBAC2	Body;Body;Body;Body	Unclassified_Cell_type_specific	0.0714935	0.000152026	0.0339868
cg18038894	chr17	48506385	-	ACSF2	Body	Unclassified_Cell_type_specific	-0.0643836	0.000152065	0.0339868
cg08377398	chr4	6202553	+	JAKMIP1;JAKMIP1	TSS1500;TSS1500		0.0534986	0.000152156	0.0339868
cg22534145	chr20	23015936	-	SSTR4	TSS200		-0.131754	0.0001522	0.0339868
cg11822876	chr20	23012241	+				0.0445752	0.000152399	0.0340138
cg23997911	chr6	161575382	+	AGPAT4	Body		0.0353384	0.000152709	0.0340658
cg23228178	chr1	17633681	+	PADI4	TSS1500		0.0398269	0.000152829	0.0340752
cg26933021	chr1	12618574	-				0.0332015	0.000152965	0.0340856
cg17164954	chr6	157345266	+	ARID1B;ARID1B;ARID1B	Body;Body;Body		-0.0997748	0.00015303	0.0340856
cg02116942	chr2	69519143	-				0.0557264	0.000153267	0.0341083
cg03366884	chr17	8844506	-	PIK3R5	5'UTR	Unclassified	0.0390472	0.000153295	0.0341083
cg21129701	chr8	67974639	-	COPS5	TSS200	Promoter_Associated	0.0388378	0.000153365	0.0341083
cg20485191	chr7	162838	+				0.0383152	0.00015373	0.0341723
cg09631175	chr8	130472165	-				0.0501513	0.000154041	0.0342241
cg04217515	chr21	46325853	+	ITGB2;ITGB2	Body;Body		-0.0851903	0.000154605	0.0343202
cg22865050	chr19	11457020	+	TMEM205;TMEM205;CCDC159;TMEM205	TSS200;TSS200;TSS200;TSS200	Promoter_Associated	0.0630057	0.000154728	0.0343202
cg06559878	chr5	156642345	+	ITK	Body	Unclassified_Cell_type_specific	0.0539785	0.000154744	0.0343202
cg01464186	chr10	52191661	+	SGMS1	5'UTR	Unclassified_Cell_type_specific	0.0569922	0.000154785	0.0343202
cg22981158	chr19	47156401	+	DACT3	Body		0.0513945	0.000155307	0.0344105
cg07569288	chr19	50002551	-	RPS11	Body	Promoter_Associated	0.0738641	0.00015537	0.0344105
cg19597776	chr18	53254863	+	TCF4;TCF4	5'UTR;5'UTR		0.0423198	0.000155479	0.0344105
cg06594008	chr22	41033637	+	MKL1	TSS1500	Promoter_Associated	0.0580784	0.000155581	0.0344105
cg01591037	chr12	15134481	-	PDE6H	3'UTR		-0.0951885	0.000155583	0.0344105
cg26274995	chr8	11302983	+	FAM167A	5'UTR		0.0587257	0.000155793	0.0344228
cg05389560	chr12	21654664	-	RECQL;RECQL;GOLT1B	TSS200;TSS200;TSS200	Promoter_Associated	0.115363	0.000155795	0.0344228
cg09050670	chr16	1521617	+	CLCN7;CLCN7	Body;Body		-0.113302	0.000155937	0.034423
cg26262049	chr11	10628012	-	MRVI1;MRVI1;MRVI1;MRVI1	Body;Body;Body;Body		-0.0524679	0.000155998	0.034423
cg05479109	chr16	87077864	+				0.0443488	0.000156032	0.034423
cg15059176	chr1	3306447	-	PRDM16;PRDM16	Body;Body	Unclassified_Cell_type_specific	0.0461815	0.000156341	0.034423
cg09685763	chr20	30597590	+	C20orf160	TSS1500		0.0540601	0.000156387	0.034423
cg24252148	chr11	68081257	+	LRP5	Body	Unclassified	-0.0582198	0.000156392	0.034423
cg26130242	chr11	94600954	+	AMOTL1	Body		0.0346703	0.000156415	0.034423
[truncated: 2,288 more rows]
