# Supplementary material for: Peripheral blood methylation profiling of female Crohn’s disease patients
Source: Clin Epigenetics. 2016 Jun 8;8:65. doi: 10.1186/s13148-016-0230-5 (PMC4897922; doi:10.1186/s13148-016-0230-5)
Supplement: Additional file 7: Table S5. — Annotated data for the DMPs passing BH-correction for the hypothesis-driven approach. The location data: Illumina probe ID, chromosome, position, strand, UCSC gene symbol, UCSC genetic feature and regulatory feature, are shown alongside the methylation statistics: mean difference in beta, the p values and the BH-adjusted p values calculated for the hypothesis-free approach and the hypothesis-driven approach. (XLSX 26 kb) [file 13148_2016_230_MOESM7_ESM.xlsx]

## Sheet: tripleintersect_hypothesisdrive
Probe ID	Chromosome	Position	Strand	UCSC Gene Symbol	UCSC Genetic Feature	Regulatory Feature	Effect size (beta)	p	p(BH; Hypothesis-free)	p(BH; Hypothesis-driven)
cg23384708	chr6	31544934	+	TNF	Body	Promoter_Associated	0.0457382	2.21407e-06	0.00942082	0.00102761
cg20477259	chr6	31544960	+	TNF	Body	Promoter_Associated	0.0564721	2.62817e-06	0.0100586	0.00102761
cg26736341	chr6	31545342	-	TNF	3'UTR		0.0692948	1.90789e-06	0.00915764	0.00102761
cg01360627	chr6	31544931	+	TNF	Body	Promoter_Associated	0.0740617	4.53447e-06	0.0129983	0.00132973
cg04579254	chr2	231090745	+	SP140;SP140	Body;Body	Promoter_Associated	0.0859624	6.58118e-06	0.0141989	0.00154395
cg17741993	chr6	31544694	-	TNF	Body	Promoter_Associated	0.0703486	1.42292e-05	0.0170645	0.00212491
cg05564251	chr2	231090640	-	SP140;SP140	Body;Body	Promoter_Associated	0.0537679	1.44921e-05	0.0171419	0.00212491
cg26227465	chr12	68553577	+	IFNG	TSS200		0.0855023	1.11853e-05	0.0164921	0.00212491
cg23496571	chr20	30644728	-	HCK	Body		0.0485147	1.93831e-05	0.0183874	0.00252627
cg27644327	chr6	90845852	+	BACH2;BACH2	5'UTR;5'UTR		-0.0788715	3.76569e-05	0.022357	0.00428443
cg08109681	chr6	166825084	+	RPS6KA2;RPS6KA2	3'UTR;3'UTR	Unclassified_Cell_type_specific	0.0748116	4.0178e-05	0.023011	0.00428443
cg09637172	chr6	31545252	+	TNF	Body		0.11336	5.43364e-05	0.0253181	0.00465514
cg03739609	chr6	31555016	-	LST1;LST1;LST1;LST1;LST1;LST1;LST1;LST1;LST1;LST1;LST1	Body;1stExon;5'UTR;5'UTR;5'UTR;Body;5'UTR;5'UTR;1stExon;5'UTR;1stExon		-0.0750287	7.62694e-05	0.0280724	0.00465514
cg21344746	chr10	80831230	-	ZMIZ1	5'UTR		-0.0925673	6.45407e-05	0.0265231	0.00465514
cg13843840	chr10	80963128	-	ZMIZ1	Body	Gene_Associated_Cell_type_specific	0.0420436	7.93716e-05	0.0284709	0.00465514
cg02124565	chr7	28469901	+	CREB5;CREB5	5'UTR;Body		0.0532606	4.88903e-05	0.0246358	0.00465514
cg10680210	chr11	64107158	-	CCDC88B	TSS1500	Promoter_Associated	0.0642966	7.47134e-05	0.0279525	0.00465514
cg06491415	chr6	166825479	-	RPS6KA2;RPS6KA2	3'UTR;3'UTR	Unclassified_Cell_type_specific	0.0464532	5.93638e-05	0.0259577	0.00465514
cg06960700	chr6	167167603	-	RPS6KA2	Body		0.060549	7.17351e-05	0.0274133	0.00465514
cg21911000	chr2	204599104	+	CD28	Body		0.0480406	7.10092e-05	0.0274133	0.00465514
cg06512263	chr6	20709867	+	CDKAL1	Body		-0.0958163	0.000102083	0.0300607	0.0048896
cg11967765	chr7	2774195	+	GNA12	Body		-0.0502927	0.000104212	0.0302351	0.0048896
cg20975835	chr11	64107374	+	CCDC88B	TSS1500	Promoter_Associated	0.0320869	9.618e-05	0.0298531	0.0048896
cg12655416	chr17	38077870	-	ORMDL3	3'UTR	Gene_Associated_Cell_type_specific	-0.0791241	8.97538e-05	0.0293924	0.0048896
cg14192130	chr6	167535764	+	CCR6;CCR6	TSS1500;5'UTR		0.05401	0.000101456	0.0300607	0.0048896
cg24679124	chr3	49694978	+	BSN	Body		0.0397423	0.000114267	0.0310406	0.00496428
cg02137984	chr6	31545898	+	TNF	3'UTR		0.057579	0.00011363	0.0310056	0.00496428
cg17755321	chr6	31546085	-	TNF	3'UTR		0.0663431	0.000128922	0.0323503	0.00511556
cg27386431	chr1	200990482	+	KIF21B	Body	Unclassified	0.044613	0.000126604	0.032098	0.00511556
cg02287007	chr6	166877038	+	RPS6KA2;RPS6KA2	Body;Body		-0.076066	0.000130833	0.0324779	0.00511556
cg01909245	chr11	1873757	+	LSP1	TSS1500		0.0470027	0.000176674	0.0360231	0.00647621
cg11599721	chr6	166908574	+	RPS6KA2;RPS6KA2	Body;Body		0.0522258	0.000172039	0.0357336	0.00647621
cg24634333	chr6	111887834	-	TRAF3IP2;TRAF3IP2;TRAF3IP2;TRAF3IP2;TRAF3IP2	Body;5'UTR;Body;Body;Body		-0.0406736	0.000192128	0.0369075	0.00662842
cg13795831	chr20	57582706	+	CTSZ	TSS1500		-0.0696609	0.00018735	0.0366666	0.00662842
cg14530290	chr10	80853985	+	ZMIZ1	5'UTR	Unclassified_Cell_type_specific	-0.0581584	0.000203957	0.0374344	0.00675897
cg11301281	chr7	28513286	+	CREB5;CREB5;CREB5	5'UTR;5'UTR;Body		0.0328126	0.000207436	0.0375228	0.00675897
cg04444661	chr5	38552952	-	LIFR;LIFR	5'UTR;5'UTR		0.0569977	0.000215849	0.0378918	0.00684301
cg15296767	chr11	64122743	-	CCDC88B	Body	Unclassified_Cell_type_specific	-0.0779581	0.000238133	0.0389771	0.00704928
cg05094429	chr6	167536184	-	CCR6;CCR6	5'UTR;TSS200		0.0580924	0.000240385	0.0391521	0.00704928
cg27606341	chr5	39219632	-	FYB;FYB;FYB;FYB	1stExon;5'UTR;5'UTR;1stExon		-0.0690994	0.000233851	0.0388361	0.00704928
cg20805133	chr2	242802192	-	PDCD1	TSS1500		0.0742364	0.000252992	0.0400682	0.00723805
cg00539174	chr20	57583434	-	CTSZ	TSS1500	Unclassified_Cell_type_specific	0.0666302	0.000264354	0.0405973	0.00738303
cg18149207	chr1	151805634	-	RORC	TSS1500		0.0557108	0.000280679	0.0415875	0.00765668
cg21439763	chr1	173176366	+	TNFSF4;TNFSF4	5'UTR;1stExon		-0.0722553	0.000338319	0.0440675	0.00768102
cg04472685	chr6	31545473	-	TNF	3'UTR		0.0396645	0.000322184	0.0433774	0.00768102
cg17207266	chr2	25562957	-	DNMT3A;DNMT3A;DNMT3A	5'UTR;5'UTR;5'UTR		0.0386526	0.000333793	0.0438544	0.00768102
cg13495373	chr7	28474813	-	CREB5;CREB5;CREB5	TSS1500;5'UTR;Body		0.0489774	0.000295306	0.0423143	0.00768102
cg20336172	chr7	2773782	-	GNA12	Body		-0.0973968	0.000326963	0.0436079	0.00768102
cg26247093	chr7	2773812	-	GNA12	Body		-0.0942849	0.000307669	0.0428543	0.00768102
cg22717080	chr6	166959505	-	RPS6KA2;RPS6KA2	Body;Body		0.0520283	0.00029348	0.0422011	0.00768102
cg11813810	chr1	198621680	-	PTPRC;PTPRC;PTPRC;PTPRC	Body;Body;Body;Body		0.0627504	0.000340506	0.0441278	0.00768102
cg13651908	chr2	204570033	+	CD28	TSS1500	Unclassified_Cell_type_specific	0.0432937	0.000318694	0.0432402	0.00768102
cg10526478	chr16	85936211	+	IRF8	5'UTR	Unclassified	0.025721	0.000357425	0.0445667	0.00791055
cg13580755	chr6	166891959	-	RPS6KA2;RPS6KA2	Body;Body	Unclassified_Cell_type_specific	0.0380566	0.000371241	0.0452471	0.00806418
cg06983746	chr1	172628065	+	FASLG	TSS200	Unclassified_Cell_type_specific	0.0625559	0.000397473	0.0464016	0.00847701
cg06235438	chr16	30485966	+	ITGAL;ITGAL	Body;Body		0.0567407	0.000412159	0.0470032	0.00863327
cg13804478	chr1	155158319	+	MUC1;MUC1;MUC1;MUC1;MUC1;MUC1;MUC1	3'UTR;3'UTR;3'UTR;3'UTR;3'UTR;3'UTR;3'UTR		0.0342933	0.000432315	0.0482319	0.00868781
cg04716530	chr16	30485684	+	ITGAL;ITGAL	Body;Body	Promoter_Associated	0.068312	0.000423846	0.0477167	0.00868781
cg26657648	chr2	102769711	+	IL1R1	TSS1500		0.0472682	0.000436983	0.048456	0.00868781
cg09487078	chr6	167525398	+	CCR6;CCR6	5'UTR;1stExon		0.0352889	0.000446203	0.0486469	0.00872327
cg06280059	chr3	46394845	+	CCR2;CCR2	TSS1500;TSS1500		0.0434306	0.000460842	0.049009	0.00886177
cg03903296	chr2	242799562	-	PDCD1	Body		0.0715458	0.000473425	0.0494408	0.00895689
cg03286387	chr11	1891050	+	LSP1;LSP1;LSP1;LSP1	5'UTR;TSS1500;TSS1500;Body		0.0322666	0.000525088	0.0513587	0.00949112
cg07660635	chr16	85936147	-	IRF8	5'UTR	Unclassified	0.0444684	0.000534027	0.0516742	0.00949112
cg11744817	chr6	166876826	-	RPS6KA2;RPS6KA2	Body;Body		-0.10407	0.000533184	0.0516742	0.00949112
cg21759685	chr3	46400618	+	CCR2;CCR2	3'UTR;Body		0.0253018	0.000520872	0.0511265	0.00949112
cg05952498	chr6	31545257	+	TNF	Body		0.0656367	0.000589889	0.0540329	0.0102092
cg10240150	chr2	204570067	+	CD28	TSS1500	Unclassified_Cell_type_specific	0.0506384	0.000591837	0.0540902	0.0102092
cg20181209	chr6	166859733	+	RPS6KA2;RPS6KA2	Body;Body		0.0457994	0.000614673	0.0549352	0.0104494
cg16391678	chr16	30485597	+	ITGAL;ITGAL	Body;Body		0.0600342	0.000646599	0.0559467	0.0108352
cg21331324	chr20	57583000	+	CTSZ	TSS1500	Promoter_Associated	-0.0717069	0.000747744	0.0594709	0.0123536
cg01300631	chr6	167550205	+	CCR6;CCR6	Body;Body		0.0447943	0.000900212	0.0638724	0.014465
cg08462030	chr6	167033966	-	RPS6KA2;RPS6KA2	Body;Body		0.0550365	0.00089977	0.0638724	0.014465
cg14453145	chr2	242801896	-	PDCD1	TSS1500		0.0448736	0.000971098	0.065614	0.0153932
cg09727245	chr6	20911277	-	CDKAL1	Body		0.0346885	0.000991548	0.0661728	0.0155078
cg18723409	chr11	1911547	-	LSP1;LSP1;LSP1;LSP1	3'UTR;3'UTR;3'UTR;3'UTR		-0.0999602	0.00102579	0.0669553	0.0158322
cg16519923	chr16	30485810	+	ITGAL;ITGAL	Body;Body		0.0442978	0.00108685	0.0685223	0.0165568
cg12787553	chr20	57583188	+	CTSZ	TSS1500		-0.0512785	0.00110658	0.0689871	0.0166412
cg10861599	chr1	173176523	-	TNFSF4	TSS200		-0.0701293	0.00114291	0.0697781	0.0167277
cg07561747	chr1	200983313	-	KIF21B	Body		-0.0546815	0.00115511	0.0700082	0.0167277
cg06614284	chr20	30689432	+	HCK	3'UTR		0.039769	0.00115357	0.0700082	0.0167277
cg17566541	chr11	1912287	-	LSP1;LSP1;LSP1;LSP1	3'UTR;3'UTR;3'UTR;3'UTR		-0.0747537	0.00121245	0.0712943	0.0171351
cg19954286	chr6	167536056	-	CCR6;CCR6	5'UTR;TSS200		0.0473849	0.0012119	0.0712901	0.0171351
cg13186559	chr10	80854035	-	ZMIZ1	5'UTR		-0.0562584	0.00123308	0.0717361	0.017219
cg21370522	chr6	31543219	+	TNF	TSS200	Promoter_Associated	0.0710728	0.00127675	0.0725752	0.0176191
cg06392753	chr2	102783282	+	IL1R1	Body		-0.0691754	0.00131161	0.0734503	0.0178897
cg22610106	chr6	167136367	-	RPS6KA2	Body		0.0534294	0.00133428	0.0738968	0.0179898
cg22073152	chr1	198633497	+	PTPRC;PTPRC;PTPRC;PTPRC	Body;Body;Body;Body	Promoter_Associated_Cell_type_specific	0.0618522	0.00136294	0.0745424	0.0181673
cg24024833	chr11	1892608	+	LSP1;LSP1;LSP1;LSP1;LSP1	5'UTR;5'UTR;Body;1stExon;5'UTR	Unclassified	0.030981	0.00139585	0.0751597	0.018397
cg03889044	chr2	242802099	+	PDCD1	TSS1500		0.0350028	0.00142521	0.0758225	0.0185753
cg15989608	chr6	31545321	-	TNF	3'UTR		0.0449777	0.00148855	0.0772334	0.0191876
cg01569083	chr6	31543289	-	TNF	TSS200	Promoter_Associated	0.0479731	0.00150732	0.0775198	0.0192183
cg27224478	chr6	20620920	-	CDKAL1	Body		-0.0743316	0.0015707	0.0786784	0.0198111
cg14324675	chr6	31554848	+	LST1;LST1;LST1;LST1;LST1;LST1;LST1;LST1	Body;TSS200;5'UTR;5'UTR;TSS200;TSS200;Body;5'UTR		-0.0485624	0.00161598	0.0792949	0.0201654
cg24452282	chr6	31542740	-	TNF	TSS1500		0.0484308	0.00166463	0.0802295	0.0205539
cg08545593	chr20	57582856	+	CTSZ	TSS1500	Promoter_Associated	-0.0791429	0.00184795	0.083979	0.0225796
cg00071250	chr1	172628263	-	FASLG;FASLG	1stExon;5'UTR	Unclassified_Cell_type_specific	0.0461456	0.00204121	0.0875517	0.0244321
cg00907842	chr5	39219245	+	FYB;FYB	5'UTR;5'UTR		-0.064471	0.00203323	0.0873998	0.0244321
cg04597312	chr16	85933163	-	IRF8	5'UTR	Unclassified	0.0612811	0.00219178	0.0902473	0.0257096
cg02049017	chr6	167045181	+	RPS6KA2	Body		0.0435747	0.00217096	0.0899214	0.0257096
cg23265096	chr20	57582594	-	CTSZ	TSS1500		-0.0474512	0.00223743	0.0910099	0.0259852
cg09745430	chr6	91004452	-	BACH2;BACH2	5'UTR;5'UTR		0.0390841	0.00227308	0.0915912	0.0261404
cg12552104	chr7	28557046	+	CREB5;CREB5;CREB5	Body;Body;Body		0.0318349	0.00229748	0.0919934	0.0261645
cg20192387	chr6	166856056	-	RPS6KA2;RPS6KA2	Body;Body		-0.0705312	0.00260591	0.0973747	0.0291577
cg01198887	chr6	166907883	-	RPS6KA2;RPS6KA2	Body;Body		0.0470271	0.00261002	0.0974507	0.0291577
cg04058399	chr2	25481271	+	DNMT3A;DNMT3A	Body;Body	Unclassified_Cell_type_specific	0.0425855	0.0026549	0.0982265	0.0293793
cg17534654	chr7	28399287	-	CREB5	5'UTR		0.0462494	0.00274063	0.0995898	0.0297661
cg01646461	chr6	167536086	+	CCR6;CCR6	5'UTR;TSS200		0.0343906	0.00275126	0.0996747	0.0297661
cg17322655	chr2	242802127	+	PDCD1	TSS1500		0.0451359	0.00276599	0.0997866	0.0297661
cg03533561	chr6	167524115	-	CCR6	TSS1500		0.0276995	0.00281929	0.100682	0.0300639
cg24033122	chr16	30485383	-	ITGAL;ITGAL	Body;Body	Promoter_Associated	0.0753947	0.00285932	0.101198	0.0302161
cg04666911	chr11	1872756	+	LSP1	TSS1500	Promoter_Associated_Cell_type_specific	0.0231593	0.00312745	0.105065	0.0327544
cg25397054	chr7	2874568	-	GNA12	Body		-0.0771767	0.00322431	0.106404	0.03347
cg10612237	chr10	80827823	+	ZMIZ1;LOC283050;LOC283050;LOC283050	TSS1500;TSS1500;TSS1500;TSS1500		0.0421938	0.0032678	0.10708	0.0336239
cg11884933	chr7	2774414	-	GNA12	Body		-0.0503981	0.00337556	0.108686	0.0344307
cg22626973	chr6	20534758	-	CDKAL1;CDKAL1	1stExon;5'UTR	Promoter_Associated	0.048145	0.00370584	0.113134	0.0374737
cg10161121	chr1	172628020	+	FASLG	TSS200	Unclassified_Cell_type_specific	0.0601524	0.00375156	0.113749	0.0375173
cg12983741	chr6	167136259	-	RPS6KA2	Body		0.0439801	0.00377412	0.11403	0.0375173
cg01492538	chr7	2774543	-	GNA12	Body		-0.0527684	0.0040653	0.117881	0.0400722
cg16517394	chr1	173176362	+	TNFSF4;TNFSF4	5'UTR;1stExon		-0.0700759	0.00410653	0.118343	0.0401414
cg10994870	chr2	242799553	-	PDCD1	Body		0.0265903	0.00425486	0.120276	0.0412475
cg09048823	chr6	21228164	-	CDKAL1	Body		-0.0523393	0.00434482	0.121299	0.0417743
cg03984502	chr1	151805661	-	RORC	TSS1500		0.0474938	0.00448286	0.12287	0.0427512
cg15704521	chr7	2773877	+	GNA12	Body		-0.0776305	0.00460315	0.124006	0.0435444
cg09031938	chr2	242799489	-	PDCD1	Body		0.0343033	0.00479535	0.126374	0.0449996
cg19256292	chr2	25563526	+	DNMT3A;DNMT3A;DNMT3A	5'UTR;5'UTR;5'UTR		0.0303372	0.00501394	0.128817	0.0466774
cg17292669	chr6	166836791	-	RPS6KA2;RPS6KA2	Body;Body		-0.0302422	0.00506579	0.129193	0.0467887
cg18410358	chr6	166892362	+	RPS6KA2;RPS6KA2	Body;Body		0.0334771	0.00516515	0.130225	0.0473337
cg06825478	chr6	31546067	-	TNF	3'UTR		0.0584437	0.00532103	0.132009	0.0479874
cg04948649	chr11	1901748	+	LSP1;LSP1;LSP1;LSP1	Body;Body;Body;Body	Unclassified_Cell_type_specific	-0.0740172	0.0053234	0.132021	0.0479874
cg00414041	chr6	166944283	-	RPS6KA2;RPS6KA2	Body;Body		0.0360219	0.00535921	0.132498	0.0479874
cg25520356	chr6	166892649	-	RPS6KA2;RPS6KA2	Body;Body		0.0303447	0.00541822	0.132965	0.0481483
cg23865980	chr10	80904376	+	ZMIZ1	5'UTR	Gene_Associated_Cell_type_specific	-0.0556046	0.00552339	0.134058	0.0483503
cg18535415	chr1	200983238	+	KIF21B	Body		-0.0375514	0.00551434	0.133999	0.0483503
cg02795981	chr10	81045119	+	ZMIZ1	Body	Unclassified_Cell_type_specific	0.0470926	0.00575002	0.136159	0.049594
cg16523158	chr6	167535171	+	CCR6;CCR6	TSS1500;5'UTR		0.0405256	0.00572011	0.135854	0.049594
