# Supplementary material for: Peripheral blood methylation profiling of female Crohn’s disease patients
Source: Clin Epigenetics. 2016 Jun 8;8:65. doi: 10.1186/s13148-016-0230-5 (PMC4897922; doi:10.1186/s13148-016-0230-5)
Supplement: Additional file 11: Table S4. — DMPs on chromosome X. The location data: Illumina probe ID, chromosome, position, strand, UCSC gene symbol, UCSC genetic feature and regulatory feature, are shown alongside the methylation statistics: mean difference in beta, the p values and the BH-adjusted p values. DMPs associated to either PABPC5 or MIR223 are indicated in bold. (XLSX 12 kb) [file 13148_2016_230_MOESM11_ESM.xlsx]

## Sheet: Supplementary Table 4 V1.csv
Probe ID	Chromosome	Position	Strand	UCSC Gene Symbol	UCSC Genetic Feature	Regulatory Feature	Effect size (beta)	p	p(BH)
cg19127840	chrX	65238616	-	MIR223	NR_029637	TSS200	-0.0803687	1.66115e-05	0.0173084
cg24350752	chrX	15874162	-	AP1S2	NM_003916	TSS1500	-0.0845301	3.718e-05	0.022357
cg21882403	chrX	37430889	-	LANCL3;LANCL3;LANCL3;LANCL3	NM_198511;NM_198511;NM_001170331;NM_001170331	1stExon;5'UTR;5'UTR;1stExon	-0.0598934	4.17477e-05	0.0233108
cg17404000	chrX	46618630	+	SLC9A7	NM_032591	TSS200	-0.0631978	9.19537e-05	0.0297767
cg16200513	chrX	110925018	+	ALG13;ALG13;ALG13;ALG13;ALG13;ALG13;ALG13;ALG13;ALG13;ALG13;ALG13;ALG13	NR_033132;NM_001039210;NM_018466;NR_033131;NR_033127;NR_033125;NM_001168385;NR_033134;NR_033128;NM_001099922;NR_033124;NR_033129	Body;Body;Body;Body;Body;Body;Body;Body;Body;Body;Body;Body	-0.124929	0.000103407	0.0302007
cg26745032	chrX	16964743	+	REPS2;REPS2	NM_004726;NM_001080975	TSS200;TSS200	-0.0622601	0.000103644	0.0302047
cg27581839	chrX	112083581	+	AMOT	NM_133265	5'UTR	-0.124502	0.000108298	0.0305938
cg21761699	chrX	41108958	-				0.0645399	0.000108595	0.0305963
cg26239772	chrX	55101301	+	PAGE2B	NM_001015038	TSS1500	0.0507031	0.000114292	0.0310406
cg23849777	chrX	38076203	-	SRPX;SRPX;SRPX;SRPX	NM_001170751;NM_006307;NM_001170750;NM_001170752	Body;Body;Body;Body	0.0649657	0.000142592	0.0330641
cg06256785	chrX	70460157	-	ZMYM3;BCYRN1;ZMYM3;ZMYM3	NM_005096;NR_001568;NM_201599;NM_001171162	3'UTR;Body;3'UTR;3'UTR	-0.0587902	0.0001516	0.0339868
cg06104959	chrX	67913324	+	STARD8;STARD8;STARD8	NM_001142504;NM_014725;NM_001142503	TSS200;5'UTR;Body	-0.0595004	0.000165987	0.0351924
cg13859943	chrX	21670281	+	CNKSR2;CNKSR2	NM_014927;NM_001168647	Body;Body	0.0746761	0.000175865	0.0359514
cg09725213	chrX	90689892	+	PABPC5;PABPC5	NM_080832;NM_080832	5'UTR;1stExon	-0.138681	0.000186131	0.0365772
cg05887304	chrX	12809548	+	PRPS2;PRPS2;PRPS2;PRPS2	NM_002765;NM_001039091;NM_002765;NM_001039091	1stExon;5'UTR;5'UTR;1stExon	-0.08192	0.000206504	0.0375228
cg00608151	chrX	90689946	+	PABPC5	NM_080832	5'UTR	-0.0928487	0.000227306	0.03851
cg11887015	chrX	77359083	+	PGK1	NM_000291	TSS1500	0.109768	0.000263837	0.0405973
cg04875162	chrX	90689826	+	PABPC5;PABPC5	NM_080832;NM_080832	5'UTR;1stExon	-0.133017	0.000291814	0.0421517
cg22055524	chrX	64254667	-				-0.0562221	0.000293786	0.0422011
cg25075572	chrX	21673930	-	KLHL34;KLHL34	NM_153270;NM_153270	1stExon;3'UTR	-0.0746968	0.000294332	0.0422518
cg21224730	chrX	123220554	+	STAG2;STAG2;STAG2;STAG2	NM_001042751;NM_006603;NM_001042750;NM_001042749	Body;Body;Body;Body	0.056665	0.000296486	0.0423675
cg07182248	chrX	70839284	+	CXCR3;BCYRN1;CXCR3	NM_001142797;NR_001568;NM_001504	TSS1500;Body;TSS1500	0.0485039	0.000317926	0.0432402
cg19180514	chrX	51361516	+				-0.0706902	0.000335892	0.0439597
cg16401529	chrX	90689603	+	PABPC5;PABPC5	NM_080832;NM_080832	5'UTR;1stExon	-0.172432	0.000347707	0.0443258
cg24462702	chrX	135730445	-	CD40LG	NM_000074	1stExon	0.0801333	0.000348157	0.0443258
cg11653314	chrX	20285129	+	RPS6KA3	NM_004586	TSS1500	-0.0614706	0.00034833	0.0443258
cg01138740	chrX	137946672	-	FGF13;FGF13;FGF13;FGF13	NM_001139501;NM_001139500;NM_001139502;NM_001139498	5'UTR;Body;5'UTR;Body	0.0554842	0.000373685	0.0453434
cg06701191	chrX	65238507	-	MIR223	NR_029637	TSS1500	-0.0500656	0.000412678	0.0470079
cg24533311	chrX	134656011	+	DDX26B	NM_182540	Body	-0.0791216	0.000421393	0.0475936
cg11322877	chrX	130965143	-	LOC286467	NR_026975	TSS1500	-0.0774873	0.000441197	0.0485127
cg05032903	chrX	99665948	+	PCDH19;PCDH19	NM_001105243;NM_020766	TSS1500;TSS1500	-0.0493161	0.00044686	0.0486505
cg02918903	chrX	114141866	+	HTR2C	NM_000868	Body	-0.0979035	0.000460291	0.049009
